# Supplementary material for: Dichlorido{μ3-6,6′-dieth­oxy-2,2′-[ethane-1,2-diylbis(nitrilo­methyl­idyne)]diphenolato}octa­methyldi-μ3-oxido-tetra­tin(IV)
Source: Acta Crystallogr Sect E Struct Rep Online. 2009 Aug 19;65(Pt 9):m1103–4. doi: 10.1107/S1600536809032255 (PMC2970047; doi:10.1107/S1600536809032255)
Supplement: Supplementary file 2 [file e-65-m1103-Isup2.hkl]

# 
# h,k,l, Fc-squared, Fo-squared, sigma(Fo-squared) and status flag 
# 
data_I
_shelx_title '  P43212' 
_shelx_refln_list_code          4 
_shelx_F_calc_maximum      580.82 
_exptl_crystal_F_000      2040.00 
_reflns_d_resolution_high  0.7697 
 
loop_ 
 _symmetry_equiv_pos_as_xyz 
 'x, y, z' 
 '-x, -y, z+1/2' 
 '-y+1/2, x+1/2, z+3/4' 
 'y+1/2, -x+1/2, z+1/4' 
 '-x+1/2, y+1/2, -z+3/4' 
 'x+1/2, -y+1/2, -z+1/4' 
 'y, x, -z' 
 '-y, -x, -z+1/2' 
 
_cell_length_a     9.8723 
_cell_length_b     9.8723 
_cell_length_c    38.0217 
_cell_angle_alpha  90.000 
_cell_angle_beta   90.000 
_cell_angle_gamma  90.000 
 
_shelx_F_squared_multiplier     1.000 
 
loop_ 
 _refln_index_h 
 _refln_index_k 
 _refln_index_l 
 _refln_F_squared_calc 
 _refln_F_squared_meas 
 _refln_F_squared_sigma 
 _refln_observed_status 
   1   1   0    74412.78    72734.30    330.94 o 
   0   2   0       13.96       27.14      5.09 o 
   1   2   0    24855.00    23986.06     80.93 o 
   2   2   0    16038.00    16263.59     85.80 o 
   1   3   0    21899.20    21817.20     78.98 o 
   2   3   0    41954.26    43385.41    151.86 o 
   3   3   0      484.25      585.08     15.15 o 
   0   4   0     8859.25     9215.10     68.54 o 
   1   4   0     7957.93     8838.69     41.09 o 
   2   4   0       33.96       93.54     11.53 o 
   3   4   0    17269.86    17861.44     76.78 o 
   4   4   0     4556.27     4526.50     48.60 o 
   1   5   0     2655.61     2589.49     21.80 o 
   2   5   0     1512.83     1840.46     19.57 o 
   3   5   0     3125.67     3485.27     43.07 o 
   4   5   0    21044.47    20829.63     96.44 o 
   5   5   0     6170.92     5974.18     61.59 o 
   0   6   0   109062.58   102884.26    543.36 o 
   1   6   0      671.71      683.64     17.24 o 
   2   6   0      493.13      652.38     14.46 o 
   3   6   0     3558.96     3708.62     40.48 o 
   4   6   0     2911.88     3172.11     32.66 o 
   5   6   0      379.67      325.84     14.86 o 
   6   6   0    14198.78    13269.64    115.44 o 
   1   7   0    16404.68    15954.45     88.49 o 
   2   7   0       12.55       72.13     12.45 o 
   3   7   0     5708.08     5749.70     49.67 o 
   4   7   0     1001.69     1158.42     26.23 o 
   5   7   0       74.26       89.17     15.47 o 
   6   7   0      686.12     1036.23     29.09 o 
   7   7   0     5913.78     5420.84     99.86 o 
   0   8   0     1248.49     1256.37     37.25 o 
   1   8   0     3477.23     3580.10     41.93 o 
   2   8   0       51.36      258.73     32.58 o 
   3   8   0     3870.36     4041.56     60.30 o 
   4   8   0      204.26      187.31     19.11 o 
   5   8   0       76.77      164.50     19.83 o 
   6   8   0      173.38      225.70     24.61 o 
   7   8   0      156.75      205.94     30.82 o 
   8   8   0     2796.28     3091.33    169.02 o 
   1   9   0     4757.74     4600.32     57.82 o 
   2   9   0    19400.50    18153.66    126.88 o 
   3   9   0     2556.56     2455.55     47.24 o 
   4   9   0     5046.31     5163.07     67.22 o 
   5   9   0     2274.61     2300.93     48.21 o 
   6   9   0     1750.11     1710.47     52.00 o 
   7   9   0       69.37       30.25     28.51 o 
   8   9   0     3735.97     3272.83     87.94 o 
   9   9   0     1644.72     1903.87    117.09 o 
   0  10   0    10653.52    10313.25    171.83 o 
   1  10   0     5783.12     5772.67     84.59 o 
   2  10   0        5.46      -12.25     21.55 o 
   3  10   0        0.61      -30.74     21.05 o 
   4  10   0      519.93      521.38     36.37 o 
   5  10   0    10855.19    10555.87    135.32 o 
   6  10   0     1766.80     1941.67     63.53 o 
   7  10   0      239.06      246.68     41.90 o 
   8  10   0       27.65       49.30     35.97 o 
   1  11   0       46.92       12.99     26.54 o 
   2  11   0      829.79      929.51     46.42 o 
   3  11   0     1277.65     1385.93     56.82 o 
   4  11   0     3463.32     3318.99     72.20 o 
   5  11   0      302.85      186.45     35.04 o 
   6  11   0        5.33       17.81     32.63 o 
   0  12   0      512.83      582.29     61.52 o 
   1  12   0      133.95      152.14     34.92 o 
   2  12   0      603.39      611.30     47.46 o 
   3  12   0      193.46      299.24     38.61 o 
   4  12   0      885.90      860.39     55.50 o 
   0   1   1    32578.56    33506.77    119.83 o 
   1   1   1      667.59      765.64      8.79 o 
  -1   2   1     3317.46     3591.59     18.95 o 
   0   2   1     2762.31     2535.47     14.69 o 
   1   2   1     3112.74     3382.23     17.25 o 
   2   2   1    91777.91    89792.61    283.45 o 
  -2   3   1     3048.72     3540.86     22.62 o 
  -1   3   1    39163.75    39360.88    140.37 o 
   0   3   1     1354.83     1466.33     13.16 o 
   1   3   1    37074.86    37053.91    120.95 o 
   2   3   1     3120.31     3600.82     22.73 o 
   3   3   1      425.73      402.64      9.18 o 
  -3   4   1     6029.49     6328.03     37.02 o 
  -2   4   1    35669.39    35453.81    129.93 o 
  -1   4   1      834.41      740.59     11.42 o 
   0   4   1     6076.72     5672.28     33.48 o 
   1   4   1      820.87      705.81     10.36 o 
   2   4   1    35450.61    35119.06    124.36 o 
   3   4   1     6238.78     6547.23     38.14 o 
   4   4   1    32792.61    31286.81    120.65 o 
  -4   5   1    13271.48    13229.83     69.85 o 
  -3   5   1    70786.38    70227.19    255.39 o 
  -2   5   1    23113.82    22390.33     92.66 o 
  -1   5   1     1957.87     2081.38     19.06 o 
   0   5   1       30.12       72.55      8.20 o 
   1   5   1     1957.00     2117.03     19.12 o 
   2   5   1    23064.87    22410.45     91.16 o 
   3   5   1    70796.55    70528.72    248.71 o 
   4   5   1    13543.88    13706.94     70.99 o 
   5   5   1     2766.94     2685.52     29.32 o 
  -5   6   1      294.64      324.83     14.86 o 
  -4   6   1    10733.16    10572.63     64.37 o 
  -3   6   1    21247.40    20698.39     94.52 o 
  -2   6   1     6096.08     5793.96     39.16 o 
  -1   6   1     5985.01     6009.03     45.26 o 
   0   6   1    13549.69    13919.63     75.06 o 
   1   6   1     5501.51     5475.55     41.75 o 
   2   6   1     6266.35     5975.40     37.35 o 
   3   6   1    21507.89    21040.57     97.55 o 
   4   6   1    10905.58    10666.35     62.87 o 
   5   6   1      305.80      357.58     14.92 o 
   6   6   1     2507.26     2629.83     35.81 o 
  -6   7   1    18642.13    17703.83    112.45 o 
  -5   7   1     2433.80     2519.27     36.66 o 
  -4   7   1     2467.97     2457.26     35.12 o 
  -3   7   1     3077.25     3002.61     34.13 o 
  -2   7   1     2939.54     2841.84     32.76 o 
  -1   7   1     7412.02     7325.84     54.25 o 
   0   7   1    41045.52    39751.21    172.09 o 
   1   7   1     7646.04     7611.25     55.54 o 
   2   7   1     2891.27     2780.88     32.45 o 
   3   7   1     2999.66     2942.34     35.43 o 
   4   7   1     2620.62     2567.03     35.03 o 
   5   7   1     2408.58     2502.21     37.47 o 
   6   7   1    18616.05    17771.88    120.24 o 
   7   7   1        1.16      205.07     24.49 o 
  -7   8   1     1647.10     1703.48     55.49 o 
  -6   8   1      171.63      137.00     22.48 o 
  -5   8   1     5182.25     5175.20     60.87 o 
  -4   8   1     2002.54     2029.26     39.19 o 
  -3   8   1     1937.58     2133.98     37.33 o 
  -2   8   1     5724.04     5714.37     56.23 o 
  -1   8   1     9371.91     9223.65     68.26 o 
   0   8   1        5.66       44.13     22.34 o 
   1   8   1     9570.67     9457.32     70.27 o 
   2   8   1     5750.94     5758.09     58.25 o 
   3   8   1     2033.81     2168.24     38.88 o 
   4   8   1     2145.62     2233.30     39.53 o 
   5   8   1     5202.42     5162.72     61.18 o 
   6   8   1      170.67      148.14     22.07 o 
   7   8   1     1553.39     1641.07     57.62 o 
   8   8   1      117.15      352.08     38.21 o 
  -8   9   1     2114.82     2117.00     74.69 o 
  -7   9   1      250.46      245.35     34.59 o 
  -6   9   1     1861.43     1912.46     54.60 o 
  -5   9   1     2785.71     2888.33     54.51 o 
  -4   9   1     1006.77     1110.33     36.04 o 
  -3   9   1      342.37      389.62     25.98 o 
  -2   9   1     1608.61     1899.75     40.20 o 
  -1   9   1      282.05      350.51     22.73 o 
   0   9   1      507.73      499.17     24.06 o 
   1   9   1      283.55      413.92     24.00 o 
   2   9   1     1620.85     1904.99     40.30 o 
   3   9   1      314.79      373.57     25.24 o 
   4   9   1      969.31     1035.35     33.12 o 
   5   9   1     2781.69     2761.39     54.09 o 
   6   9   1     1988.76     1943.82     54.84 o 
   7   9   1      244.71      238.55     35.37 o 
   8   9   1     2179.25     2153.00     74.90 o 
   9   9   1      150.25      103.78     40.61 o 
  -8  10   1      314.68      300.00     44.73 o 
  -7  10   1      938.97     1031.77     59.32 o 
  -6  10   1     1151.60     1322.95     57.59 o 
  -5  10   1      766.17      862.85     46.61 o 
  -4  10   1      579.64      507.76     37.89 o 
  -3  10   1      278.85      234.28     29.53 o 
  -2  10   1      935.33      896.29     40.16 o 
  -1  10   1     1239.78     1425.91     47.08 o 
   0  10   1      151.01      204.67     27.78 o 
   1  10   1     1183.70     1329.18     49.06 o 
   2  10   1      910.53      814.05     37.69 o 
   3  10   1      269.81      195.90     27.93 o 
   4  10   1      582.46      497.43     35.74 o 
   5  10   1      792.95      997.73     48.97 o 
   6  10   1     1196.74     1424.47     57.09 o 
   7  10   1      926.74     1048.56     65.19 o 
   8  10   1      284.06      209.66     41.84 o 
  -6  11   1      111.57      214.05     36.77 o 
  -5  11   1       43.52      -17.84     27.82 o 
  -4  11   1      771.41      751.12     42.76 o 
  -3  11   1     3939.65     3687.97     84.72 o 
  -2  11   1     2623.38     2548.82     67.65 o 
  -1  11   1       85.76      105.16     29.06 o 
   0  11   1        0.24       48.02     26.70 o 
   1  11   1       94.24       70.16     28.43 o 
   2  11   1     2663.98     2564.56     67.02 o 
   3  11   1     3973.93     3688.74     77.36 o 
   4  11   1      766.26      722.53     44.39 o 
   5  11   1       47.97       34.55     29.04 o 
   6  11   1      105.51      154.42     36.71 o 
  -4  12   1     2156.40     2319.71     78.11 o 
  -3  12   1     1720.59     1864.67     67.33 o 
  -2  12   1      438.33      481.91     43.40 o 
  -1  12   1     1424.28     1428.38     62.65 o 
   0  12   1      787.12      843.39     48.99 o 
   1  12   1     1439.17     1513.71     58.89 o 
   2  12   1      441.53      450.20     41.58 o 
   3  12   1     1729.39     1936.89     65.62 o 
   4  12   1     2210.22     2229.29     77.23 o 
   0   1   2    71605.02    70468.14    240.01 o 
   1   1   2   111411.87   106179.22    313.48 o 
  -1   2   2     5518.58     5849.76     26.23 o 
   0   2   2     2732.86     3033.86     16.48 o 
   1   2   2     5574.13     5918.47     26.36 o 
   2   2   2   110592.45   107494.76    354.15 o 
  -2   3   2    53137.83    52543.71    170.36 o 
  -1   3   2    19419.04    20386.63     80.25 o 
   0   3   2        2.56      -11.59      7.72 o 
   1   3   2    20804.84    21984.12     77.35 o 
   2   3   2    51782.21    51200.45    174.40 o 
   3   3   2      466.63      472.68     10.63 o 
  -3   4   2     4081.09     4323.43     29.54 o 
  -2   4   2    16119.22    16449.44     71.84 o 
  -1   4   2     2030.62     1943.52     17.74 o 
   0   4   2     7502.54     7610.95     38.87 o 
   1   4   2     2198.21     2134.85     15.72 o 
   2   4   2    16209.27    16679.09     66.19 o 
   3   4   2     4288.06     4566.51     31.81 o 
   4   4   2      178.19      292.12     11.24 o 
  -4   5   2     6854.30     6841.35     47.08 o 
  -3   5   2     8774.20     9070.07     52.25 o 
  -2   5   2     7304.74     7324.91     43.57 o 
  -1   5   2    12602.00    12637.88     60.71 o 
   0   5   2     2450.86     2600.14     22.21 o 
   1   5   2    12622.23    12731.05     56.82 o 
   2   5   2     7438.98     7422.40     40.22 o 
   3   5   2     8678.01     9071.27     51.43 o 
   4   5   2     6950.61     6995.48     44.22 o 
   5   5   2     2901.97     2869.80     31.48 o 
  -5   6   2     1269.65     1323.43     24.66 o 
  -4   6   2     3936.88     3986.82     37.33 o 
  -3   6   2     4893.88     5005.65     39.76 o 
  -2   6   2     2530.89     2694.07     26.44 o 
  -1   6   2    12302.86    11609.33     65.63 o 
   0   6   2     5556.53     5418.89     43.22 o 
   1   6   2    12643.42    11918.22     69.66 o 
   2   6   2     2481.04     2737.04     24.30 o 
   3   6   2     4939.66     4977.38     38.40 o 
   4   6   2     3879.77     3884.40     35.16 o 
   5   6   2     1113.17     1224.82     22.38 o 
   6   6   2      974.03     1131.44     25.25 o 
  -6   7   2     1577.84     1621.80     36.41 o 
  -5   7   2     3489.60     3370.74     43.55 o 
  -4   7   2     4899.73     4719.90     48.90 o 
  -3   7   2     1664.50     1779.23     27.06 o 
  -2   7   2     1738.45     1542.63     24.20 o 
  -1   7   2    32377.04    31476.36    145.48 o 
   0   7   2    18055.42    17380.54     92.30 o 
   1   7   2    32533.55    31677.29    146.10 o 
   2   7   2     1845.39     1679.06     26.23 o 
   3   7   2     1714.62     1803.82     28.20 o 
   4   7   2     4622.50     4571.51     44.30 o 
   5   7   2     3401.29     3350.99     42.74 o 
   6   7   2     1610.13     1653.18     35.81 o 
   7   7   2    10871.29    10486.62    103.73 o 
  -7   8   2     5634.10     5704.14    139.25 o 
  -6   8   2       35.82       77.11     20.19 o 
  -5   8   2     2243.17     2206.67     44.52 o 
  -4   8   2     5191.32     5139.57     59.58 o 
  -3   8   2     5602.82     5479.87     56.21 o 
  -2   8   2    26617.86    25666.97    142.89 o 
  -1   8   2     2942.66     2907.98     38.77 o 
   0   8   2     1401.66     1425.28     27.99 o 
   1   8   2     2961.70     2799.67     38.66 o 
   2   8   2    26321.90    25102.88    140.74 o 
   3   8   2     5597.34     5542.99     59.02 o 
   4   8   2     5239.42     5242.92     57.67 o 
   5   8   2     2147.08     2084.95     40.94 o 
   6   8   2       38.89       53.07     20.60 o 
   7   8   2     5586.82     5463.97     90.47 o 
   8   8   2     8126.08     7771.90    144.83 o 
  -8   9   2      397.88      421.44     45.87 o 
  -7   9   2      169.19      162.59     33.47 o 
  -6   9   2      768.45      918.16     42.17 o 
  -5   9   2     4379.03     4389.34     68.06 o 
  -4   9   2      426.63      476.29     28.70 o 
  -3   9   2     1360.25     1273.75     35.94 o 
  -2   9   2     3628.14     3483.30     55.12 o 
  -1   9   2     7064.63     6813.16     69.47 o 
   0   9   2      272.17      245.32     20.41 o 
   1   9   2     7172.63     7013.99     77.90 o 
   2   9   2     3683.84     3581.76     52.38 o 
   3   9   2     1262.77     1225.28     35.29 o 
   4   9   2      394.02      470.64     25.32 o 
   5   9   2     4230.04     4280.54     67.72 o 
   6   9   2      776.25      939.34     42.23 o 
   7   9   2      154.91      138.12     32.47 o 
   8   9   2      390.55      396.34     44.62 o 
   9   9   2     1444.95     1243.07     69.86 o 
  -8  10   2       16.39       36.99     36.52 o 
  -7  10   2     2189.51     2156.30     76.35 o 
  -6  10   2     2456.97     2492.46     66.67 o 
  -5  10   2       73.17      110.99     30.71 o 
  -4  10   2      421.18      526.29     38.37 o 
  -3  10   2      974.47      956.66     43.00 o 
  -2  10   2      131.07       92.99     25.02 o 
  -1  10   2     2764.40     2630.64     59.57 o 
   0  10   2        0.38       31.16     24.50 o 
   1  10   2     2755.69     2665.16     57.34 o 
   2  10   2      134.35      139.61     24.67 o 
   3  10   2     1006.65     1033.29     47.49 o 
   4  10   2      419.40      432.75     31.99 o 
   5  10   2       77.62      107.29     30.41 o 
   6  10   2     2534.35     2587.55     75.39 o 
   7  10   2     2140.26     2077.12     84.82 o 
   8  10   2       13.89       35.42     37.96 o 
  -6  11   2     2766.01     2931.25     78.73 o 
  -5  11   2      152.37      120.04     32.92 o 
  -4  11   2     3033.18     2828.88     71.25 o 
  -3  11   2      450.09      626.75     40.50 o 
  -2  11   2     1545.00     1663.69     56.17 o 
  -1  11   2      543.23      574.03     39.97 o 
   0  11   2     5230.75     5017.34     87.68 o 
   1  11   2      537.95      562.96     39.96 o 
   2  11   2     1512.52     1642.99     56.77 o 
   3  11   2      454.45      654.41     42.78 o 
   4  11   2     3069.71     2848.27     71.87 o 
   5  11   2      146.92      113.42     32.74 o 
   6  11   2     2814.99     2960.12     95.13 o 
  -4  12   2      114.88      149.40     38.59 o 
  -3  12   2     6334.55     6089.64    109.59 o 
  -2  12   2      101.20      122.16     35.00 o 
  -1  12   2      105.22      106.01     34.13 o 
   0  12   2      308.76      303.13     37.17 o 
   1  12   2       91.32       38.82     29.82 o 
   2  12   2      113.46       85.13     31.27 o 
   3  12   2     6329.47     6185.62    105.59 o 
   4  12   2      118.01      198.68     42.35 o 
   0   1   3    37931.50    37990.44    122.59 o 
   1   1   3    72089.52    72952.88    222.75 o 
  -1   2   3    15300.52    15954.99     57.92 o 
   0   2   3    16256.56    17711.98     64.04 o 
   1   2   3    15618.82    16270.59     59.24 o 
   2   2   3    16847.76    19824.99     72.57 o 
  -2   3   3     7959.62     7778.73     37.16 o 
  -1   3   3    11392.96    11745.33     50.39 o 
   0   3   3    18036.77    18419.65     70.30 o 
   1   3   3    12610.69    13166.68     52.16 o 
   2   3   3     8310.62     8118.83     39.57 o 
   3   3   3     1427.67     1470.90     15.75 o 
  -3   4   3     1335.93     1071.83     15.22 o 
  -2   4   3    19919.77    19134.92     78.30 o 
  -1   4   3    34650.14    34671.37    133.30 o 
   0   4   3    24089.54    23741.62     94.54 o 
   1   4   3    34741.54    35045.42    116.87 o 
   2   4   3    20228.55    19433.53     76.96 o 
   3   4   3     1221.50      967.08     14.17 o 
   4   4   3    23880.35    24924.41    100.76 o 
  -4   5   3    22436.39    21789.60    100.11 o 
  -3   5   3    61906.19    59770.73    223.79 o 
  -2   5   3    18028.35    18651.93     83.35 o 
  -1   5   3    11079.42    11573.19     58.06 o 
   0   5   3    12077.22    12109.75     58.13 o 
   1   5   3    10955.00    11506.44     55.03 o 
   2   5   3    17752.41    18345.12     74.10 o 
   3   5   3    62913.06    61210.60    216.82 o 
   4   5   3    22224.24    21678.10     95.49 o 
   5   5   3     2052.19     1939.02     25.52 o 
  -5   6   3      476.73      514.72     18.23 o 
  -4   6   3    17740.38    17535.95     95.22 o 
  -3   6   3     7588.53     7324.12     50.66 o 
  -2   6   3     5661.40     5289.39     39.66 o 
  -1   6   3    10900.95    10878.87     60.91 o 
   0   6   3    28832.46    27303.71    125.10 o 
   1   6   3    11107.94    11144.52     61.99 o 
   2   6   3     5750.18     5353.98     35.16 o 
   3   6   3     7462.35     7262.41     46.92 o 
   4   6   3    16934.92    16844.08     84.19 o 
   5   6   3      461.24      465.45     16.52 o 
   6   6   3     8609.84     8515.97     63.16 o 
  -6   7   3     7516.58     7280.21     68.41 o 
  -5   7   3     6102.75     5968.14     58.92 o 
  -4   7   3      164.95      191.52     15.76 o 
  -3   7   3      188.91      221.85     14.94 o 
  -2   7   3     1723.27     1721.80     25.30 o 
  -1   7   3     9754.68     9339.64     64.85 o 
   0   7   3    18512.15    17942.40     97.11 o 
   1   7   3     9837.02     9400.35     63.97 o 
   2   7   3     1653.07     1632.10     27.08 o 
   3   7   3      169.41      188.76     14.19 o 
   4   7   3      169.53      204.90     15.67 o 
   5   7   3     6174.08     6187.06     56.40 o 
   6   7   3     7343.95     7185.58     70.86 o 
   7   7   3      147.34      332.28     27.95 o 
  -7   8   3     1045.45     1185.19     48.42 o 
  -6   8   3      285.35      333.03     25.65 o 
  -5   8   3     6176.06     6032.32     70.60 o 
  -4   8   3     1872.48     2081.83     41.62 o 
  -3   8   3     2250.93     2095.91     36.28 o 
  -2   8   3      926.91     1091.28     27.95 o 
  -1   8   3     6537.73     6481.42     58.44 o 
   0   8   3       81.77      144.83     16.52 o 
   1   8   3     6540.97     6467.19     60.23 o 
   2   8   3      906.50     1099.40     28.46 o 
   3   8   3     2243.23     2094.36     37.92 o 
   4   8   3     1856.62     1966.46     37.59 o 
   5   8   3     6361.59     6160.03     65.22 o 
   6   8   3      303.94      361.74     26.14 o 
   7   8   3     1066.40     1146.03     47.87 o 
   8   8   3      305.63      523.71     45.64 o 
  -8   9   3      620.84      663.68     52.16 o 
  -7   9   3       34.63       18.64     27.02 o 
  -6   9   3      447.10      490.96     35.59 o 
  -5   9   3     4895.09     4983.75     74.44 o 
  -4   9   3     4702.20     4669.74     66.14 o 
  -3   9   3     1175.22     1200.28     35.25 o 
  -2   9   3     1689.50     1761.93     40.08 o 
  -1   9   3      748.23      908.95     31.52 o 
   0   9   3     1419.63     1306.13     33.32 o 
   1   9   3      740.30      944.31     30.64 o 
   2   9   3     1593.49     1640.93     37.97 o 
   3   9   3     1190.49     1157.69     39.19 o 
   4   9   3     4855.70     4927.61     62.24 o 
   5   9   3     4857.20     4931.82     71.16 o 
   6   9   3      504.66      528.13     35.83 o 
   7   9   3       25.75       11.95     28.21 o 
   8   9   3      602.53      688.91     65.31 o 
   9   9   3      917.52      877.89     61.40 o 
  -7  10   3      945.00      857.14     53.11 o 
  -6  10   3     2120.90     2202.79     63.39 o 
  -5  10   3      593.31      686.97     43.33 o 
  -4  10   3     1421.64     1387.20     52.54 o 
  -3  10   3     2232.45     2115.26     57.98 o 
  -2  10   3     1307.33     1354.45     48.61 o 
  -1  10   3     3757.44     3666.76     68.31 o 
   0  10   3     1644.13     1639.53     47.84 o 
   1  10   3     3679.21     3581.30     64.81 o 
   2  10   3     1157.95     1210.37     42.53 o 
   3  10   3     2228.17     2203.28     55.79 o 
   4  10   3     1410.67     1345.18     45.88 o 
   5  10   3      574.74      763.85     44.86 o 
   6  10   3     2209.36     2286.60     71.19 o 
   7  10   3      951.11      922.10     57.29 o 
  -6  11   3      795.09      943.95     55.34 o 
  -5  11   3      242.20      237.04     36.90 o 
  -4  11   3      636.64      684.48     45.53 o 
  -3  11   3     2704.50     2746.97     66.64 o 
  -2  11   3     1165.79     1214.04     50.26 o 
  -1  11   3     1302.43     1335.91     64.37 o 
   0  11   3     1634.09     1810.64     58.30 o 
   1  11   3     1305.61     1336.93     52.23 o 
   2  11   3     1136.41     1125.20     47.92 o 
   3  11   3     2725.83     2560.70     67.53 o 
   4  11   3      656.69      716.27     44.62 o 
   5  11   3      252.68      233.09     36.88 o 
   6  11   3      779.80      835.45     56.93 o 
  -4  12   3     1450.01     1520.01     66.38 o 
  -3  12   3     1242.84     1296.99     59.75 o 
  -2  12   3       37.81       -6.62     30.74 o 
  -1  12   3      343.21      326.32     39.57 o 
   0  12   3     1250.49     1142.38     55.48 o 
   1  12   3      328.91      335.80     36.64 o 
   2  12   3       36.01       43.02     28.61 o 
   3  12   3     1223.73     1415.02     61.23 o 
   4  12   3     1433.07     1438.05     70.12 o 
   0   0   4   337346.88   241083.48   1531.52 o 
   0   1   4    33115.66    33343.77    108.38 o 
   1   1   4   153394.22   141734.72    463.24 o 
  -1   2   4    11422.41    12283.11     48.30 o 
   0   2   4     2482.99     2608.17     16.36 o 
   1   2   4    11439.56    12279.55     48.44 o 
   2   2   4     3238.08     3491.31     20.99 o 
  -2   3   4    23098.04    23243.48     85.40 o 
  -1   3   4    25121.75    24725.79     90.68 o 
   0   3   4     6842.18     6783.82     32.21 o 
   1   3   4    25754.00    25300.90     92.81 o 
   2   3   4    22312.65    22392.59     84.54 o 
   3   3   4    22267.53    22330.17     86.75 o 
  -3   4   4     5015.43     4828.87     31.42 o 
  -2   4   4    13072.82    13752.50     61.63 o 
  -1   4   4    28494.47    28897.62    111.74 o 
   0   4   4    26839.05    25627.43     97.26 o 
   1   4   4    28214.69    28157.22     97.24 o 
   2   4   4    13262.11    14040.40     60.20 o 
   3   4   4     5235.35     5076.75     32.05 o 
   4   4   4     6155.05     6070.75     38.00 o 
  -4   5   4    17269.40    17091.57     83.49 o 
  -3   5   4     4129.98     4048.90     33.13 o 
  -2   5   4     2017.69     2328.79     25.26 o 
  -1   5   4    14060.37    13830.71     67.31 o 
   0   5   4      486.76      617.13     12.46 o 
   1   5   4    14444.75    14266.58     59.97 o 
   2   5   4     2303.02     2637.81     22.22 o 
   3   5   4     3986.15     3847.23     36.44 o 
   4   5   4    16892.61    16700.29     78.90 o 
   5   5   4     4986.85     4705.72     38.91 o 
  -5   6   4     3292.99     3166.38     37.24 o 
  -4   6   4     6177.69     5924.67     49.99 o 
  -3   6   4     7153.21     6971.71     48.97 o 
  -2   6   4     4947.11     4940.50     39.49 o 
  -1   6   4     8703.30     8843.53     53.18 o 
   0   6   4    62381.41    60269.13    236.11 o 
   1   6   4     8514.08     8552.98     49.43 o 
   2   6   4     4844.04     4972.27     32.43 o 
   3   6   4     7240.54     7059.73     45.56 o 
   4   6   4     6376.67     6211.34     44.39 o 
   5   6   4     3453.04     3321.88     34.90 o 
   6   6   4    11699.97    10954.61     76.62 o 
  -6   7   4      676.50      881.24     31.50 o 
  -5   7   4     6648.09     6368.33     62.79 o 
  -4   7   4     3501.64     3612.91     43.20 o 
  -3   7   4     6774.76     6711.78     53.65 o 
  -2   7   4      567.33      592.39     17.14 o 
  -1   7   4    12583.21    12827.01     77.23 o 
   0   7   4     1856.07     1950.74     35.90 o 
   1   7   4    12689.72    12948.99     86.10 o 
   2   7   4      516.77      576.75     17.98 o 
   3   7   4     6848.61     6840.65     53.12 o 
   4   7   4     3602.46     3759.25     41.67 o 
   5   7   4     6676.00     6436.85     57.80 o 
   6   7   4      632.05      801.49     28.51 o 
   7   7   4     5045.36     4827.79     72.24 o 
  -7   8   4      175.37      222.85     31.86 o 
  -6   8   4     1322.28     1304.69     39.19 o 
  -5   8   4      285.47      305.06     24.04 o 
  -4   8   4     5491.92     5669.11     67.04 o 
  -3   8   4     3099.39     3086.53     45.40 o 
  -2   8   4      712.45      736.99     24.65 o 
  -1   8   4     2859.58     2819.15     39.65 o 
   0   8   4       38.99       27.60     13.69 o 
   1   8   4     2681.11     2688.05     37.77 o 
   2   8   4      751.60      834.83     26.04 o 
   3   8   4     2996.62     2973.74     43.03 o 
   4   8   4     5271.99     5400.80     57.44 o 
   5   8   4      298.54      348.44     23.43 o 
   6   8   4     1294.31     1230.96     37.92 o 
   7   8   4      178.87      220.95     30.21 o 
   8   8   4     2559.70     2699.70     73.90 o 
  -8   9   4     2890.34     2883.75     85.07 o 
  -7   9   4      522.00      471.53     39.78 o 
  -6   9   4     2136.98     2112.46     58.94 o 
  -5   9   4     2074.88     2154.59     53.58 o 
  -4   9   4     3249.59     3158.36     55.10 o 
  -3   9   4     2072.48     2123.14     43.94 o 
  -2   9   4    12403.31    12058.54    104.48 o 
  -1   9   4     5976.20     5948.39     68.85 o 
   0   9   4      243.95      331.07     23.15 o 
   1   9   4     5632.28     5430.46     63.29 o 
   2   9   4    12341.59    11768.08     97.56 o 
   3   9   4     2023.84     2098.09     42.49 o 
   4   9   4     3201.92     3193.71     51.19 o 
   5   9   4     2148.45     2072.85     49.03 o 
   6   9   4     2154.81     2096.69     59.50 o 
   7   9   4      573.67      527.80     43.16 o 
   8   9   4     2879.50     2776.37    105.59 o 
   9   9   4     1114.86     1267.87     73.91 o 
  -7  10   4      684.38      758.19     51.07 o 
  -6  10   4     1852.36     1921.90     60.33 o 
  -5  10   4     6698.86     6263.04    101.15 o 
  -4  10   4      854.90      771.38     43.20 o 
  -3  10   4     1061.38     1039.51     44.44 o 
  -2  10   4     2199.55     2183.98     62.50 o 
  -1  10   4     6982.67     6826.39     96.38 o 
   0  10   4     5314.69     5099.48     76.88 o 
   1  10   4     6841.03     6395.63     86.00 o 
   2  10   4     2260.06     2230.09     52.05 o 
   3  10   4     1115.75     1084.19     45.42 o 
   4  10   4      867.53      888.99     40.00 o 
   5  10   4     6585.04     6155.39     96.60 o 
   6  10   4     1934.00     2043.79     83.24 o 
   7  10   4      695.36      800.93     58.94 o 
  -6  11   4      207.78      244.36     39.89 o 
  -5  11   4      574.85      550.59     43.83 o 
  -4  11   4     2070.16     2176.83     66.77 o 
  -3  11   4      796.43      788.07     43.02 o 
  -2  11   4      268.56      349.11     35.32 o 
  -1  11   4      371.31      414.88     36.29 o 
   0  11   4      727.12      727.97     45.12 o 
   1  11   4      379.66      410.50     36.70 o 
   2  11   4      275.84      353.28     35.49 o 
   3  11   4      762.34      785.32     45.05 o 
   4  11   4     2007.30     2084.91     64.07 o 
   5  11   4      580.82      445.44     44.72 o 
   6  11   4      215.45      221.95     41.94 o 
  -4  12   4      320.17      377.31     44.81 o 
  -3  12   4      171.59      250.70     37.11 o 
  -2  12   4      316.68      287.69     38.66 o 
  -1  12   4      903.64      898.61     52.59 o 
   0  12   4      379.55      343.79     39.03 o 
   1  12   4      888.66      857.34     51.79 o 
   2  12   4      330.17      306.02     41.80 o 
   3  12   4      160.84      295.31     42.97 o 
   4  12   4      294.91      336.38     47.20 o 
   0   1   5      955.50      877.62      7.92 o 
   1   1   5    22120.82    22856.16     78.68 o 
  -1   2   5    22815.72    23820.32     86.22 o 
   0   2   5     9607.79    11163.51     46.38 o 
   1   2   5    21782.11    22725.86     80.61 o 
   2   2   5    93221.73    91973.98    309.30 o 
  -2   3   5    10916.67    11675.45     50.05 o 
  -1   3   5    59365.67    59340.05    204.76 o 
   0   3   5        1.45       21.40      7.98 o 
   1   3   5    59107.17    58824.10    197.25 o 
   2   3   5    10691.70    11431.85     50.57 o 
   3   3   5     7670.67     8117.72     40.92 o 
  -3   4   5     3809.47     3722.03     27.03 o 
  -2   4   5    57906.50    58312.37    208.32 o 
  -1   4   5     7638.17     7941.20     41.44 o 
   0   4   5      237.78      218.30      7.64 o 
   1   4   5     7954.47     8335.23     40.11 o 
   2   4   5    58409.05    59240.70    200.23 o 
   3   4   5     3841.36     3809.09     27.68 o 
   4   4   5    35727.17    35322.42    133.57 o 
  -4   5   5     1838.06     1794.04     23.69 o 
  -3   5   5    12849.43    12223.73     63.38 o 
  -2   5   5    10846.11    11022.54     60.61 o 
  -1   5   5     1290.51     1517.15     34.29 o 
   0   5   5    15059.73    14796.34     70.09 o 
   1   5   5     1176.23     1341.66     19.26 o 
   2   5   5    10497.34    10656.73     51.32 o 
   3   5   5    13116.46    12582.37     62.41 o 
   4   5   5     1772.82     1715.50     22.04 o 
   5   5   5     2265.26     2156.67     27.12 o 
  -5   6   5     2640.77     2617.06     34.85 o 
  -4   6   5     1582.21     1637.48     29.33 o 
  -3   6   5    15048.89    14459.61     82.25 o 
  -2   6   5     7619.18     7429.09     53.90 o 
  -1   6   5     7953.91     8051.28     52.44 o 
   0   6   5      897.88      842.71     20.33 o 
   1   6   5     8107.22     8195.17     48.99 o 
   2   6   5     7806.79     7707.52     41.85 o 
   3   6   5    15056.10    14669.74     76.49 o 
   4   6   5     1594.56     1555.54     23.17 o 
   5   6   5     2646.47     2649.57     31.66 o 
   6   6   5       18.78       68.29     15.68 o 
  -6   7   5    15519.16    15173.90    117.23 o 
  -5   7   5     1797.40     1968.90     39.82 o 
  -4   7   5     3935.08     3797.32     45.41 o 
  -3   7   5    10318.79    10218.75     78.08 o 
  -2   7   5    13157.63    12604.15     76.86 o 
  -1   7   5     4253.81     4235.46     41.76 o 
   0   7   5    18163.08    17647.64     95.14 o 
   1   7   5     4274.01     4304.77     42.82 o 
   2   7   5    13405.21    12755.32     74.16 o 
   3   7   5    10188.60    10142.38     69.18 o 
   4   7   5     4106.56     4000.12     43.23 o 
   5   7   5     1795.79     2032.24     35.56 o 
   6   7   5    15526.34    15236.28    109.69 o 
   7   7   5     1031.31     1255.37     41.88 o 
  -7   8   5      892.07     1028.01     49.94 o 
  -6   8   5     1762.91     1919.36     44.90 o 
  -5   8   5     3571.02     3594.98     56.66 o 
  -4   8   5     4812.09     4575.52     58.57 o 
  -3   8   5     3750.78     3806.75     50.25 o 
  -2   8   5     6715.99     6474.05     68.05 o 
  -1   8   5     3028.08     2974.75     59.78 o 
   0   8   5     3293.44     3023.06     46.18 o 
   1   8   5     3050.91     3033.53     44.64 o 
   2   8   5     6807.62     6512.06     62.93 o 
   3   8   5     4002.91     4012.52     49.93 o 
   4   8   5     4687.74     4493.34     53.66 o 
   5   8   5     3450.63     3544.67     52.06 o 
   6   8   5     1863.26     2043.33     47.24 o 
   7   8   5      899.16     1040.77     44.84 o 
   8   8   5        0.28      164.92     33.71 o 
  -8   9   5     2605.81     2854.25     90.46 o 
  -7   9   5      898.87      938.59     48.25 o 
  -6   9   5     2383.50     2411.03     65.00 o 
  -5   9   5      144.85      186.93     26.77 o 
  -4   9   5      334.43      413.86     28.53 o 
  -3   9   5     4888.12     4793.07     62.63 o 
  -2   9   5     3264.54     3493.19     56.40 o 
  -1   9   5      963.84     1109.47     37.79 o 
   0   9   5      445.99      402.69     25.53 o 
   1   9   5      898.03     1028.15     32.06 o 
   2   9   5     3295.57     3502.94     50.93 o 
   3   9   5     4853.46     4760.08     60.59 o 
   4   9   5      345.17      455.96     28.15 o 
   5   9   5      135.77      211.05     25.78 o 
   6   9   5     2400.86     2445.59     60.00 o 
   7   9   5      951.75      948.46     50.86 o 
   8   9   5     2609.95     2756.26     87.08 o 
   9   9   5      348.17      401.19     54.42 o 
  -7  10   5      376.07      391.91     43.06 o 
  -6  10   5      225.82      352.14     36.82 o 
  -5  10   5     1088.14     1192.43     49.27 o 
  -4  10   5       49.14       29.73     26.17 o 
  -3  10   5      483.72      472.28     35.53 o 
  -2  10   5     1510.74     1441.44     51.59 o 
  -1  10   5      268.31      402.90     32.60 o 
   0  10   5     1070.83     1013.09     40.97 o 
   1  10   5      261.24      377.40     30.64 o 
   2  10   5     1459.66     1383.22     45.29 o 
   3  10   5      463.90      457.71     33.78 o 
   4  10   5       55.31       72.61     23.98 o 
   5  10   5     1131.08     1219.00     47.97 o 
   6  10   5      222.39      381.44     40.95 o 
   7  10   5      417.85      451.09     52.20 o 
  -6  11   5      133.03      154.57     36.76 o 
  -5  11   5       82.77      112.12     34.20 o 
  -4  11   5      875.48      932.24     50.43 o 
  -3  11   5     2005.86     1945.84     60.95 o 
  -2  11   5     4299.37     4135.15     81.20 o 
  -1  11   5      688.24      686.64     42.36 o 
   0  11   5     1030.51     1033.92     47.50 o 
   1  11   5      643.55      655.76     42.35 o 
   2  11   5     4313.52     4253.92     82.26 o 
   3  11   5     2034.55     2036.70     62.31 o 
   4  11   5      866.23      837.31     50.04 o 
   5  11   5       85.23       63.04     34.54 o 
   6  11   5      135.05      142.71     41.56 o 
  -4  12   5      778.52      832.73     56.19 o 
  -3  12   5     1740.32     1855.49     64.63 o 
  -2  12   5      654.06      687.98     47.21 o 
  -1  12   5     2609.98     2552.21     71.24 o 
   0  12   5      168.00      136.25     34.24 o 
   1  12   5     2629.01     2359.67     72.89 o 
   2  12   5      645.23      690.20     52.00 o 
   3  12   5     1766.19     1804.43     74.47 o 
   4  12   5      813.01      804.28     55.53 o 
   0   1   6     2733.75     2836.91     14.80 o 
   1   1   6    98049.88    94447.13    309.10 o 
  -1   2   6    15026.11    15314.83     59.50 o 
   0   2   6    12593.96    12717.02     50.70 o 
   1   2   6    14535.74    14630.71     60.13 o 
   2   2   6    95114.92    92609.41    312.75 o 
  -2   3   6     3835.93     3462.58     23.48 o 
  -1   3   6    36340.09    36495.13    131.41 o 
   0   3   6     4119.17     4089.61     26.71 o 
   1   3   6    35982.87    35843.18    134.58 o 
   2   3   6     4245.10     3854.13     23.83 o 
   3   3   6        3.88       31.35      6.24 o 
  -3   4   6     2953.27     2771.48     23.24 o 
  -2   4   6    23404.46    23227.68     94.47 o 
  -1   4   6     3609.92     3153.73     23.48 o 
   0   4   6    15964.99    16361.88     66.84 o 
   1   4   6     3561.25     3093.71     22.47 o 
   2   4   6    23380.62    23230.21     90.74 o 
   3   4   6     2941.20     2845.88     24.33 o 
   4   4   6     9195.80     9484.58     50.98 o 
  -4   5   6     5073.08     4970.41     38.09 o 
  -3   5   6     8875.47     9163.67     54.15 o 
  -2   5   6    23370.09    24303.85    105.19 o 
  -1   5   6    25358.55    25730.87    114.71 o 
   0   5   6     9484.84     9035.37     49.86 o 
   1   5   6    25009.75    25443.27     97.16 o 
   2   5   6    23950.41    24923.54     97.85 o 
   3   5   6     9062.39     9499.55     58.19 o 
   4   5   6     5085.32     5049.56     37.67 o 
   5   5   6    11812.26    12081.18     67.67 o 
  -5   6   6     7164.81     6908.34     55.50 o 
  -4   6   6    11909.86    11720.30     76.19 o 
  -3   6   6     3839.07     4137.72     39.25 o 
  -2   6   6    13380.83    13087.70     76.36 o 
  -1   6   6     4725.88     4561.89     40.01 o 
   0   6   6     8538.23     8306.69     53.86 o 
   1   6   6     5096.50     4909.61     36.28 o 
   2   6   6    13249.72    13242.87     62.52 o 
   3   6   6     3815.98     4142.03     34.19 o 
   4   6   6    11787.10    11709.45     65.99 o 
   5   6   6     6790.83     6486.46     49.48 o 
   6   6   6     1253.58     1342.20     29.43 o 
  -6   7   6     2958.89     3004.79     50.14 o 
  -5   7   6     3306.37     3260.70     47.23 o 
  -4   7   6    16725.55    16161.35    108.31 o 
  -3   7   6     2902.77     2926.13     36.46 o 
  -2   7   6     1508.86     1491.68     27.80 o 
  -1   7   6     8991.16     8914.62     63.24 o 
   0   7   6     7271.83     7416.37     71.78 o 
   1   7   6     9060.18     8974.00     59.40 o 
   2   7   6     1711.45     1763.81     25.81 o 
   3   7   6     3012.76     3000.91     35.01 o 
   4   7   6    16492.74    15954.20     97.80 o 
   5   7   6     3294.88     3182.94     41.52 o 
   6   7   6     2906.72     2878.59     45.75 o 
   7   7   6     4338.38     4367.93     71.43 o 
  -7   8   6     2954.23     2768.04     67.25 o 
  -6   8   6      300.18      317.65     27.59 o 
  -5   8   6     7546.91     7034.57     79.77 o 
  -4   8   6     3213.95     3091.34     48.70 o 
  -3   8   6     6388.75     6277.62     64.33 o 
  -2   8   6    14587.28    13889.82    115.14 o 
  -1   8   6     6402.94     6396.77     63.90 o 
   0   8   6        3.28       24.59     14.36 o 
   1   8   6     6552.62     6557.77     61.80 o 
   2   8   6    14366.10    13738.86     96.64 o 
   3   8   6     6493.54     6375.96     62.79 o 
   4   8   6     3201.58     3022.13     44.39 o 
   5   8   6     7541.39     7130.00     77.66 o 
   6   8   6      255.14      302.94     26.26 o 
   7   8   6     2928.18     2783.03     64.85 o 
   8   8   6     2615.28     2453.80     70.77 o 
  -8   9   6      990.15     1127.95     57.32 o 
  -7   9   6      109.06      109.67     33.15 o 
  -6   9   6     1283.11     1309.01     51.63 o 
  -5   9   6     2441.59     2373.66     55.74 o 
  -4   9   6     1917.56     2071.19     48.30 o 
  -3   9   6     4043.38     4118.30     63.73 o 
  -2   9   6     3765.90     3604.32     61.32 o 
  -1   9   6     3858.98     3772.25     59.56 o 
   0   9   6     1032.09     1116.28     36.12 o 
   1   9   6     3671.25     3609.63     54.08 o 
   2   9   6     3953.12     3841.19     55.33 o 
   3   9   6     4071.74     4088.88     57.63 o 
   4   9   6     1892.49     1975.57     43.55 o 
   5   9   6     2473.89     2357.77     53.55 o 
   6   9   6     1334.70     1423.91     49.21 o 
   7   9   6      107.06      127.59     33.46 o 
   8   9   6      986.38      997.33     65.57 o 
   9   9   6      529.68      614.32     59.77 o 
  -7  10   6     2023.33     1886.49     68.63 o 
  -6  10   6      777.06      801.67     47.98 o 
  -5  10   6      533.76      564.86     39.73 o 
  -4  10   6      370.97      332.23     35.33 o 
  -3  10   6      830.18      853.13     42.38 o 
  -2  10   6      577.55      594.28     37.82 o 
  -1  10   6     1104.83     1203.27     44.66 o 
   0  10   6       99.66      175.76     27.26 o 
   1  10   6     1113.95     1235.54     43.47 o 
   2  10   6      539.15      543.97     40.51 o 
   3  10   6      813.09      880.76     40.57 o 
   4  10   6      371.40      362.69     32.93 o 
   5  10   6      544.09      547.90     41.79 o 
   6  10   6      801.75      755.86     51.37 o 
   7  10   6     2095.61     2018.64     74.83 o 
  -6  11   6     1695.61     1687.33     67.55 o 
  -5  11   6      286.54      346.37     51.95 o 
  -4  11   6     2638.32     2607.48     82.71 o 
  -3  11   6      343.85      460.35     39.06 o 
  -2  11   6     1547.51     1807.80     56.55 o 
  -1  11   6     1609.67     1710.89     54.36 o 
   0  11   6     3591.42     3565.98     71.72 o 
   1  11   6     1603.71     1587.52     55.93 o 
   2  11   6     1574.02     1757.93     64.90 o 
   3  11   6      350.05      382.74     41.62 o 
   4  11   6     2685.11     2654.60     74.20 o 
   5  11   6      302.35      365.69     41.95 o 
   6  11   6     1709.76     1905.87     76.00 o 
  -4  12   6       40.49       55.67     32.43 o 
  -3  12   6     2392.75     2401.37     89.42 o 
  -2  12   6      414.37      429.29     41.60 o 
  -1  12   6      258.39      293.66     39.13 o 
   0  12   6     1416.39     1321.18     58.83 o 
   1  12   6      265.40      364.86     42.18 o 
   2  12   6      443.35      480.17     46.60 o 
   3  12   6     2371.87     2327.78     83.54 o 
   4  12   6       48.45       86.74     36.54 o 
   0   1   7     5700.93     6655.65     29.42 o 
   1   1   7    59280.57    57830.61    201.94 o 
  -1   2   7     3996.50     4069.68     24.49 o 
   0   2   7   116454.84   110837.02    371.02 o 
   1   2   7     4066.14     4172.30     25.20 o 
   2   2   7     9646.68     9926.18     45.41 o 
  -2   3   7    14698.18    15301.45     76.89 o 
  -1   3   7     6710.41     6680.18     35.34 o 
   0   3   7    42685.74    44655.66    160.11 o 
   1   3   7     6289.22     6247.16     35.02 o 
   2   3   7    15560.14    16184.47     69.14 o 
   3   3   7     1865.37     1724.74     17.81 o 
  -3   4   7     3024.15     3075.77     25.35 o 
  -2   4   7     1291.86     1176.31     17.66 o 
  -1   4   7    49383.85    49936.96    184.49 o 
   0   4   7    68249.17    64757.18    221.09 o 
   1   4   7    49684.50    50149.45    181.30 o 
   2   4   7     1342.85     1269.54     18.30 o 
   3   4   7     2991.31     3038.41     25.90 o 
   4   4   7     3462.94     3669.79     37.86 o 
  -4   5   7    11212.58    10952.43     65.87 o 
  -3   5   7    18197.07    18081.61     85.80 o 
  -2   5   7     9899.28     9782.95     54.42 o 
  -1   5   7    34104.17    34413.28    140.32 o 
   0   5   7    11797.10    10970.15     55.02 o 
   1   5   7    33864.35    34190.39    122.10 o 
   2   5   7     9699.38     9767.92     65.12 o 
   3   5   7    18228.72    18197.04     84.20 o 
   4   5   7    11622.13    11396.34     61.65 o 
   5   5   7     6228.24     6019.36     45.57 o 
  -5   6   7     4975.20     4960.90     48.84 o 
  -4   6   7    12822.11    13002.30     80.20 o 
  -3   6   7     4239.92     4266.03     39.08 o 
  -2   6   7     7903.19     7538.40     54.61 o 
  -1   6   7     3815.49     3717.58     35.71 o 
   0   6   7    13748.17    14285.42     76.12 o 
   1   6   7     3822.32     3750.14     31.43 o 
   2   6   7     8132.13     7829.25     44.54 o 
   3   6   7     4159.05     4189.20     33.88 o 
   4   6   7    12951.72    13346.35     72.82 o 
   5   6   7     5052.14     5029.90     45.31 o 
   6   6   7     7750.52     7965.28     66.57 o 
  -6   7   7      760.48      846.97     30.99 o 
  -5   7   7     3978.84     3975.03     51.98 o 
  -4   7   7      852.40     1034.79     28.09 o 
  -3   7   7     1730.06     1671.23     30.74 o 
  -2   7   7     1429.75     1286.14     26.53 o 
  -1   7   7     6961.46     6806.34     53.70 o 
   0   7   7      406.85      391.29     16.11 o 
   1   7   7     6803.12     6662.96     48.83 o 
   2   7   7     1357.63     1239.08     24.28 o 
   3   7   7     1602.75     1549.05     27.64 o 
   4   7   7      836.41     1041.53     26.52 o 
   5   7   7     3949.25     3909.13     47.51 o 
   6   7   7      802.48      866.00     30.84 o 
   7   7   7       47.57      150.74     24.35 o 
  -7   8   7      962.41      982.41     46.29 o 
  -6   8   7      422.77      437.52     28.99 o 
  -5   8   7     8502.78     8171.96    109.10 o 
  -4   8   7      391.73      506.64     25.77 o 
  -3   8   7     3269.34     3107.69     46.15 o 
  -2   8   7     2749.86     2757.28     45.71 o 
  -1   8   7     2739.52     2813.28     45.50 o 
   0   8   7      848.12      913.90     27.61 o 
   1   8   7     2789.10     2826.21     41.63 o 
   2   8   7     2756.85     2826.21     42.95 o 
   3   8   7     3256.17     3135.77     44.27 o 
   4   8   7      407.22      520.68     23.26 o 
   5   8   7     8440.79     8244.92     84.37 o 
   6   8   7      467.40      462.13     31.25 o 
   7   8   7     1012.74     1129.30     51.69 o 
   8   8   7      261.77      325.83     38.30 o 
  -8   9   7       18.50       90.43     36.04 o 
  -7   9   7      328.45      406.95     40.61 o 
  -6   9   7     1087.44     1044.86     48.35 o 
  -5   9   7     3391.48     3299.02     61.85 o 
  -4   9   7     9778.66     9258.02    107.91 o 
  -3   9   7      529.12      592.10     31.02 o 
  -2   9   7     2642.62     2696.64     54.40 o 
  -1   9   7     1426.64     1607.62     42.38 o 
   0   9   7     8281.96     8205.98     86.97 o 
   1   9   7     1377.59     1467.12     40.06 o 
   2   9   7     2663.99     2742.01     50.98 o 
   3   9   7      472.13      558.51     28.29 o 
   4   9   7     9714.79     9352.25     94.38 o 
   5   9   7     3468.87     3435.85     62.03 o 
   6   9   7     1109.94     1102.33     44.41 o 
   7   9   7      305.94      444.52     41.36 o 
   8   9   7       25.57       53.48     39.59 o 
  -7  10   7     1154.75     1041.04     56.42 o 
  -6  10   7     1742.11     1549.35     58.89 o 
  -5  10   7      350.70      381.72     35.73 o 
  -4  10   7     2411.65     2375.52     62.03 o 
  -3  10   7     4247.85     4217.31     78.09 o 
  -2  10   7     2376.54     2341.11     57.87 o 
  -1  10   7     5112.54     4930.72     75.64 o 
   0  10   7     4343.76     4184.20     79.40 o 
   1  10   7     5057.86     4999.20     79.23 o 
   2  10   7     2396.37     2461.10     60.96 o 
   3  10   7     4184.59     4146.71     77.14 o 
   4  10   7     2354.05     2238.70     61.53 o 
   5  10   7      373.67      464.32     42.98 o 
   6  10   7     1763.97     1655.35     63.87 o 
   7  10   7     1130.65     1185.63     63.79 o 
  -6  11   7     1641.95     1590.28     66.11 o 
  -5  11   7      717.21      730.21     50.31 o 
  -4  11   7      653.19      701.79     46.41 o 
  -3  11   7     1165.85     1281.13     50.05 o 
  -2  11   7      811.45      867.01     42.28 o 
  -1  11   7     2813.70     2721.63     64.85 o 
   0  11   7     2557.65     2536.42     62.78 o 
   1  11   7     2800.47     2695.76     68.00 o 
   2  11   7      766.01      801.57     50.88 o 
   3  11   7     1125.82     1207.87     57.76 o 
   4  11   7      650.05      787.99     49.25 o 
   5  11   7      708.18      695.54     50.64 o 
   6  11   7     1628.38     1703.41     83.63 o 
  -4  12   7      358.46      344.63     46.25 o 
  -3  12   7      429.69      500.78     45.92 o 
  -2  12   7      359.14      392.50     38.89 o 
  -1  12   7      124.48      139.36     35.48 o 
   0  12   7      768.91      767.33     50.36 o 
   1  12   7      121.64      128.19     35.43 o 
   2  12   7      360.55      374.11     43.28 o 
   3  12   7      406.29      443.93     49.54 o 
   4  12   7      374.67      257.71     47.14 o 
   0   0   8    67398.96    68798.21    462.92 o 
   0   1   8     1425.67     1579.34     14.97 o 
   1   1   8      189.95      319.59      8.44 o 
  -1   2   8    24845.18    25806.15     99.82 o 
   0   2   8    14553.33    14437.83     60.39 o 
   1   2   8    24205.00    25117.06     99.54 o 
   2   2   8    52763.18    53505.05    179.76 o 
  -2   3   8    17627.67    18238.69     73.64 o 
  -1   3   8    16525.41    16820.29     71.98 o 
   0   3   8    51536.31    51843.60    184.19 o 
   1   3   8    16463.67    16741.96     74.02 o 
   2   3   8    17057.06    17527.16     73.17 o 
   3   3   8    88927.50    87583.89    298.79 o 
  -3   4   8     1442.43     1477.42     18.10 o 
  -2   4   8    21142.45    21766.28     91.17 o 
  -1   4   8    32926.80    33635.42    128.54 o 
   0   4   8    37646.41    37914.19    139.89 o 
   1   4   8    31577.61    32325.60    128.13 o 
   2   4   8    21908.97    22655.57     91.52 o 
   3   4   8     1414.11     1447.60     17.54 o 
   4   4   8     8432.70     8424.03     49.07 o 
  -4   5   8     4823.19     4625.84     39.24 o 
  -3   5   8     6201.72     6445.58     43.87 o 
  -2   5   8     5142.92     5118.71     37.01 o 
  -1   5   8    20686.75    20703.41     91.38 o 
   0   5   8      216.62      236.59     12.12 o 
   1   5   8    21028.73    21247.34     91.17 o 
   2   5   8     5575.27     5588.63     37.78 o 
   3   5   8     6195.44     6578.52     43.98 o 
   4   5   8     4884.89     4712.25     37.10 o 
   5   5   8     1143.43     1128.92     21.19 o 
  -5   6   8     5896.21     5817.52     56.05 o 
  -4   6   8     6669.39     6671.37     54.03 o 
  -3   6   8     8891.47     8863.60     57.26 o 
  -2   6   8     6599.42     6565.85     48.68 o 
  -1   6   8    11380.68    11354.36     66.43 o 
   0   6   8    22435.21    22388.84    104.13 o 
   1   6   8    11427.62    11512.38     58.12 o 
   2   6   8     6878.56     6928.75     46.13 o 
   3   6   8     8778.66     8748.27     53.38 o 
   4   6   8     6946.89     6963.06     50.52 o 
   5   6   8     5704.56     5723.41     50.47 o 
   6   6   8     7831.03     7944.37     70.60 o 
  -6   7   8       44.39      102.25     19.82 o 
  -5   7   8    11341.99    11033.01     92.68 o 
  -4   7   8     6903.43     6779.30     68.31 o 
  -3   7   8     9006.25     8902.78     73.54 o 
  -2   7   8     8245.22     8161.77     66.90 o 
  -1   7   8     8102.18     8173.96     62.22 o 
   0   7   8      257.40      299.83     14.69 o 
   1   7   8     8178.36     8286.92     56.75 o 
   2   7   8     8400.39     8527.75     62.47 o 
   3   7   8     8972.60     8796.03     63.67 o 
   4   7   8     6694.67     6469.91     57.98 o 
   5   7   8    11161.07    10957.69     82.34 o 
   6   7   8       47.55      155.96     19.80 o 
   7   7   8     4429.22     4506.72     91.11 o 
  -7   8   8     1942.62     1997.45     59.86 o 
  -6   8   8     1227.23     1208.61     39.56 o 
  -5   8   8      697.33      787.21     32.14 o 
  -4   8   8     4202.52     4090.80     55.50 o 
  -3   8   8      763.04      844.21     29.79 o 
  -2   8   8     1881.13     1883.28     38.46 o 
  -1   8   8      931.15      925.14     29.95 o 
   0   8   8        1.34       29.62     16.49 o 
   1   8   8      961.02     1053.38     29.76 o 
   2   8   8     1830.00     1859.65     37.02 o 
   3   8   8      717.28      814.42     28.51 o 
   4   8   8     4205.91     4283.04     54.45 o 
   5   8   8      688.18      744.30     30.75 o 
   6   8   8     1167.74     1093.75     40.50 o 
   7   8   8     2002.81     2176.37     59.19 o 
   8   8   8      860.26      872.81     53.29 o 
  -8   9   8      761.22      750.96     53.38 o 
  -7   9   8      492.84      522.02     43.40 o 
  -6   9   8     2040.25     1953.56     60.27 o 
  -5   9   8      849.11      958.44     41.76 o 
  -4   9   8     1396.55     1391.52     41.90 o 
  -3   9   8     5118.71     4838.44     69.09 o 
  -2   9   8     5986.08     5704.87     71.84 o 
  -1   9   8     2444.53     2561.59     50.50 o 
   0   9   8     1590.62     1813.24     43.74 o 
   1   9   8     2402.96     2564.57     50.07 o 
   2   9   8     5854.00     5405.94     73.03 o 
   3   9   8     5049.13     4898.43     69.04 o 
   4   9   8     1443.84     1488.11     43.95 o 
   5   9   8      932.97     1011.36     42.64 o 
   6   9   8     2055.80     1896.18     64.72 o 
   7   9   8      515.62      532.19     43.63 o 
   8   9   8      763.93      763.80     61.68 o 
  -7  10   8     1030.20     1023.34     59.05 o 
  -6  10   8      282.92      296.50     37.47 o 
  -5  10   8     2083.39     1927.20     58.68 o 
  -4  10   8     1448.34     1418.72     51.37 o 
  -3  10   8     1701.87     1806.06     52.69 o 
  -2  10   8     2055.68     2282.85     55.55 o 
  -1  10   8     2507.72     2590.03     57.44 o 
   0  10   8      808.46      867.46     38.92 o 
   1  10   8     2634.87     2624.43     59.55 o 
   2  10   8     2101.69     2302.83     67.00 o 
   3  10   8     1745.22     1854.15     71.89 o 
   4  10   8     1422.15     1379.13     51.56 o 
   5  10   8     2109.53     2042.84     63.92 o 
   6  10   8      313.99      376.73     41.20 o 
   7  10   8     1001.09     1087.61     61.03 o 
  -6  11   8     1019.07      954.55     59.18 o 
  -5  11   8      736.84      769.53     48.02 o 
  -4  11   8      232.79      295.86     37.49 o 
  -3  11   8      277.30      241.65     31.82 o 
  -2  11   8      109.72      184.47     28.94 o 
  -1  11   8      979.26     1099.58     46.71 o 
   0  11   8     1074.32     1101.25     49.31 o 
   1  11   8     1017.86     1085.09     49.33 o 
   2  11   8      108.62      158.81     32.69 o 
   3  11   8      299.66      235.12     37.31 o 
   4  11   8      214.76      312.66     38.09 o 
   5  11   8      743.70      825.93     53.60 o 
   6  11   8     1022.19      975.44     60.80 o 
  -4  12   8      125.47       97.95     37.77 o 
  -3  12   8      373.49      346.96     41.51 o 
  -2  12   8      626.68      632.34     43.98 o 
  -1  12   8     2273.03     2303.81     72.68 o 
   0  12   8      217.11      220.57     37.95 o 
   1  12   8     2278.11     2360.23     73.82 o 
   2  12   8      633.81      555.23     58.71 o 
   3  12   8      372.29      485.24     50.25 o 
   4  12   8      132.98      125.89     41.07 o 
   0   1   9    20207.57    21751.51     82.42 o 
   1   1   9     2243.72     2228.73     16.04 o 
  -1   2   9    30723.97    30720.01    115.86 o 
   0   2   9    15455.26    14306.63     58.54 o 
   1   2   9    31130.75    31051.06    118.32 o 
   2   2   9    64025.39    63507.84    218.45 o 
  -2   3   9    24246.56    24328.52     93.28 o 
  -1   3   9    60078.41    59866.27    221.06 o 
   0   3   9     1198.54     1066.69     13.09 o 
   1   3   9    61488.50    60997.32    221.01 o 
   2   3   9    24170.26    24205.24     97.30 o 
   3   3   9    32942.00    32620.61    124.14 o 
  -3   4   9    11621.82    11866.30     58.32 o 
  -2   4   9    29544.95    30629.34    120.88 o 
  -1   4   9     5825.09     5548.56     37.63 o 
   0   4   9       58.50      153.89      7.78 o 
   1   4   9     5737.28     5471.13     36.35 o 
   2   4   9    28908.92    29776.41    117.36 o 
   3   4   9    11912.75    12220.23     60.94 o 
   4   4   9     1999.14     2067.46     23.89 o 
  -4   5   9      525.77      563.60     15.57 o 
  -3   5   9     2563.95     2543.71     24.99 o 
  -2   5   9     8693.38     8663.45     50.09 o 
  -1   5   9      468.96      498.28     13.35 o 
   0   5   9    40426.42    40426.54    151.33 o 
   1   5   9      469.90      499.36     13.32 o 
   2   5   9     8274.73     8331.69     50.59 o 
   3   5   9     2683.53     2733.63     28.12 o 
   4   5   9      540.63      556.89     15.22 o 
   5   5   9      876.18      917.49     29.21 o 
  -5   6   9      816.70      918.98     29.59 o 
  -4   6   9      239.00      330.29     15.29 o 
  -3   6   9     4914.42     4730.03     38.62 o 
  -2   6   9    11537.29    11443.44     71.11 o 
  -1   6   9     5152.53     5281.35     41.98 o 
   0   6   9      163.50      177.59     11.89 o 
   1   6   9     5001.48     5067.80     36.91 o 
   2   6   9    11779.54    11804.67     65.71 o 
   3   6   9     4701.45     4614.51     39.86 o 
   4   6   9      249.68      347.74     15.85 o 
   5   6   9      769.31      887.52     24.07 o 
   6   6   9     1507.27     1614.06     34.63 o 
  -6   7   9     6083.78     5857.36     68.70 o 
  -5   7   9     2569.61     2587.88     43.80 o 
  -4   7   9     3602.32     3599.08     46.73 o 
  -3   7   9    11491.74    11439.98     81.54 o 
  -2   7   9    12692.91    12087.69     82.77 o 
  -1   7   9     5118.59     5256.17     46.65 o 
   0   7   9     2841.33     2820.92     34.55 o 
   1   7   9     4798.02     4896.98     44.52 o 
   2   7   9    12613.73    12102.28     78.95 o 
   3   7   9    11018.17    10949.17     77.07 o 
   4   7   9     3712.80     3733.40     45.46 o 
   5   7   9     2582.42     2564.73     41.29 o 
   6   7   9     5878.42     5757.30     70.29 o 
   7   7   9     1171.36     1340.14     46.48 o 
  -7   8   9     1017.69     1092.94     53.74 o 
  -6   8   9     7319.37     7260.53     88.72 o 
  -5   8   9     1726.60     1771.00     42.94 o 
  -4   8   9     5256.21     4977.58     64.09 o 
  -3   8   9     4824.36     4684.24     57.64 o 
  -2   8   9     4154.96     3962.21     51.13 o 
  -1   8   9     3998.31     3874.90     51.42 o 
   0   8   9    10616.76    10414.93     89.87 o 
   1   8   9     4232.31     4109.19     54.89 o 
   2   8   9     3829.34     3810.16     49.90 o 
   3   8   9     4897.16     4683.83     55.55 o 
   4   8   9     5335.19     5131.54     59.52 o 
   5   8   9     1712.55     1771.03     43.83 o 
   6   8   9     7514.68     7325.72     95.03 o 
   7   8   9      985.46      964.75     49.03 o 
   8   8   9      642.26      595.64     47.86 o 
  -8   9   9     1226.70     1295.40     63.71 o 
  -7   9   9     2940.72     2737.28     80.56 o 
  -6   9   9      882.19      900.80     44.01 o 
  -5   9   9       81.89      104.50     26.17 o 
  -4   9   9     2146.40     2155.96     47.82 o 
  -3   9   9     7001.35     6795.95     78.91 o 
  -2   9   9      434.86      482.13     28.13 o 
  -1   9   9     5247.24     4821.10     67.62 o 
   0   9   9     1815.61     1756.93     41.96 o 
   1   9   9     5195.53     4779.72     66.59 o 
   2   9   9      441.44      515.16     30.05 o 
   3   9   9     6944.73     6821.90     94.84 o 
   4   9   9     2067.44     2002.25     52.60 o 
   5   9   9       80.84       59.34     26.96 o 
   6   9   9      899.39      925.56     45.30 o 
   7   9   9     2960.08     2765.14     72.29 o 
   8   9   9     1200.28     1217.62     65.50 o 
  -7  10   9      307.32      403.74     45.56 o 
  -6  10   9      483.77      348.87     41.08 o 
  -5  10   9      910.26      925.08     45.73 o 
  -4  10   9      591.07      677.29     41.52 o 
  -3  10   9     3428.76     3297.18     63.66 o 
  -2  10   9     1975.71     2027.97     54.71 o 
  -1  10   9      936.18      965.10     42.96 o 
   0  10   9     1028.85      952.85     43.21 o 
   1  10   9      944.08     1004.24     43.55 o 
   2  10   9     2009.02     1976.23     66.09 o 
   3  10   9     3546.43     3355.69     77.87 o 
   4  10   9      563.04      667.93     43.07 o 
   5  10   9      917.00      906.30     48.60 o 
   6  10   9      489.24      402.62     42.09 o 
   7  10   9      320.45      427.57     50.09 o 
  -6  11   9       54.23       64.57     38.52 o 
  -5  11   9      280.46      326.63     38.91 o 
  -4  11   9     1089.78     1246.08     54.72 o 
  -3  11   9      200.33      203.16     31.13 o 
  -2  11   9     4280.97     3945.58     94.19 o 
  -1  11   9      123.27      197.83     31.82 o 
   0  11   9     1456.23     1444.59     54.09 o 
   1  11   9      127.96      235.95     32.36 o 
   2  11   9     4240.50     4025.49     91.19 o 
   3  11   9      201.01      146.77     33.14 o 
   4  11   9     1106.45     1276.31     60.22 o 
   5  11   9      252.78      235.51     38.48 o 
   6  11   9       62.89       78.92     37.95 o 
  -3  12   9     1185.79     1222.81     60.52 o 
  -2  12   9      421.47      417.72     54.07 o 
  -1  12   9     3436.51     3288.02     75.94 o 
   0  12   9        1.54       -3.60     31.77 o 
   1  12   9     3384.01     3218.22     87.41 o 
   2  12   9      399.00      361.40     48.87 o 
   3  12   9     1181.77     1282.39     70.95 o 
   0   1  10     7023.53     7360.25     35.44 o 
   1   1  10     5387.95     5793.03     28.92 o 
  -1   2  10     4109.85     4271.77     27.21 o 
   0   2  10    93421.20    92887.90    316.61 o 
   1   2  10     4394.40     4572.62     28.04 o 
   2   2  10    76094.09    77041.59    277.05 o 
  -2   3  10    22434.60    23442.80     89.38 o 
  -1   3  10    11305.50    11436.91     58.08 o 
   0   3  10     1594.18     1655.63     14.84 o 
   1   3  10    11696.25    11690.61     57.76 o 
   2   3  10    22779.54    23836.50     97.63 o 
   3   3  10     7335.08     7784.02     41.91 o 
  -3   4  10    17757.28    17352.69     77.64 o 
  -2   4  10    38794.84    40178.95    152.65 o 
  -1   4  10    13347.59    13455.34     65.99 o 
   0   4  10     9637.26     9181.10     46.47 o 
   1   4  10    13148.80    13324.89     71.05 o 
   2   4  10    38824.66    40329.30    160.00 o 
   3   4  10    17848.16    17359.91     80.38 o 
   4   4  10    33525.88    33336.01    138.00 o 
  -4   5  10     2706.60     2699.73     28.54 o 
  -3   5  10     9739.92     9477.08     53.41 o 
  -2   5  10     8484.43     8741.85     57.15 o 
  -1   5  10    38598.36    37495.58    149.27 o 
   0   5  10    35195.14    33865.98    132.36 o 
   1   5  10    39272.48    38037.67    159.88 o 
   2   5  10     8597.21     8811.88     55.94 o 
   3   5  10     9588.64     9407.00     57.58 o 
   4   5  10     2718.48     2675.26     29.99 o 
   5   5  10    38478.81    37800.11    172.47 o 
  -5   6  10     5312.05     5409.97     65.71 o 
  -4   6  10     4942.15     4865.75     47.43 o 
  -3   6  10     1522.92     1738.39     25.25 o 
  -2   6  10    13999.65    13684.26     75.87 o 
  -1   6  10     3643.82     3808.20     32.24 o 
   0   6  10     4009.25     3943.95     30.09 o 
   1   6  10     3957.15     4213.14     34.11 o 
   2   6  10    13984.73    13782.20     74.40 o 
   3   6  10     1550.98     1796.35     25.90 o 
   4   6  10     4970.49     4936.07     44.64 o 
   5   6  10     5283.03     5421.53     63.28 o 
   6   6  10     1060.53     1143.68     30.34 o 
  -6   7  10      949.06     1085.70     33.40 o 
  -5   7  10     1140.29     1280.11     32.97 o 
  -4   7  10     9243.11     9215.14     75.13 o 
  -3   7  10     1393.10     1530.04     30.62 o 
  -2   7  10     1784.12     1842.55     33.08 o 
  -1   7  10     1961.04     1914.54     35.19 o 
   0   7  10     2337.71     2265.24     33.30 o 
   1   7  10     2022.09     1959.55     31.17 o 
   2   7  10     1908.50     1964.93     31.78 o 
   3   7  10     1368.32     1565.18     31.62 o 
   4   7  10     9353.03     9160.44     78.09 o 
   5   7  10     1136.32     1298.67     30.88 o 
   6   7  10      882.99     1026.18     35.15 o 
   7   7  10        3.75        2.61     22.16 o 
  -7   8  10     1480.24     1501.83     61.28 o 
  -6   8  10     1478.14     1768.21     50.47 o 
  -5   8  10     4639.08     4592.57     67.15 o 
  -4   8  10     2864.84     2912.66     49.94 o 
  -3   8  10     4703.40     4622.65     57.33 o 
  -2   8  10     2108.00     2126.21     39.08 o 
  -1   8  10     3894.83     3593.27     51.53 o 
   0   8  10      127.67      331.12     23.01 o 
   1   8  10     3919.01     3709.58     51.10 o 
   2   8  10     2146.58     2160.99     39.24 o 
   3   8  10     4618.12     4670.72     56.01 o 
   4   8  10     2858.66     2892.50     47.49 o 
   5   8  10     4876.39     4766.89     69.47 o 
   6   8  10     1491.44     1705.33     50.67 o 
   7   8  10     1514.44     1540.57     54.97 o 
   8   8  10       29.37       11.43     31.57 o 
  -8   9  10     1615.61     1725.49     70.31 o 
  -7   9  10      969.08      853.81     57.64 o 
  -6   9  10     3123.34     3076.81     68.56 o 
  -5   9  10      405.75      394.11     33.26 o 
  -4   9  10     1400.86     1487.90     51.79 o 
  -3   9  10     1789.02     1760.60     44.99 o 
  -2   9  10     1375.67     1436.20     39.63 o 
  -1   9  10      480.14      474.11     28.87 o 
   0   9  10     9417.72     8867.24     90.66 o 
   1   9  10      449.06      435.65     27.90 o 
   2   9  10     1446.64     1478.85     42.30 o 
   3   9  10     1890.01     2021.64     50.74 o 
   4   9  10     1395.57     1421.76     54.09 o 
   5   9  10      395.09      363.88     35.05 o 
   6   9  10     3034.98     3072.89     73.04 o 
   7   9  10      985.42      995.99     61.47 o 
   8   9  10     1575.58     1628.55     67.88 o 
  -7  10  10     1003.86     1085.68     65.09 o 
  -6  10  10       12.30        0.33     29.51 o 
  -5  10  10     2118.23     2133.23     61.49 o 
  -4  10  10     3041.28     3006.89     65.89 o 
  -3  10  10      793.90      981.81     41.57 o 
  -2  10  10     1025.67     1023.78     42.84 o 
  -1  10  10      475.86      595.85     38.62 o 
   0  10  10       39.11        9.19     24.35 o 
   1  10  10      554.31      620.91     37.98 o 
   2  10  10     1014.50     1006.00     47.61 o 
   3  10  10      797.25      918.07     49.60 o 
   4  10  10     2991.37     3013.28     76.20 o 
   5  10  10     2165.26     2215.03     67.00 o 
   6  10  10       11.15       21.04     27.89 o 
   7  10  10     1046.10     1128.54     66.65 o 
  -6  11  10      453.83      492.07     52.75 o 
  -5  11  10     1841.37     1811.62     68.40 o 
  -4  11  10     1616.26     1623.57     64.48 o 
  -3  11  10       39.27       19.89     28.04 o 
  -2  11  10      693.41      809.82     45.13 o 
  -1  11  10     2260.39     2229.19     63.90 o 
   0  11  10     3101.43     3056.06     72.33 o 
   1  11  10     2284.57     2113.02     85.56 o 
   2  11  10      726.48      802.96     47.16 o 
   3  11  10       43.62       27.40     29.47 o 
   4  11  10     1664.37     1882.64     69.69 o 
   5  11  10     1834.98     1882.71     71.15 o 
   6  11  10      475.43      489.74     48.54 o 
  -3  12  10      168.16      130.06     36.24 o 
  -2  12  10      598.52      542.61     43.67 o 
  -1  12  10      545.38      711.35     47.28 o 
   0  12  10      848.54      827.94     49.13 o 
   1  12  10      539.52      672.54     54.29 o 
   2  12  10      607.04      616.53     53.04 o 
   3  12  10      164.98      278.84     45.94 o 
   0   1  11     3871.70     4212.26     24.24 o 
   1   1  11    22265.79    21979.35     85.26 o 
  -1   2  11     6091.74     6264.83     35.95 o 
   0   2  11   109761.33   108477.85    368.82 o 
   1   2  11     5799.04     5957.01     33.26 o 
   2   2  11    13884.53    14321.55     65.63 o 
  -2   3  11      644.82      724.76     11.75 o 
  -1   3  11    12521.51    12743.08     59.15 o 
   0   3  11    22611.03    22732.89     90.30 o 
   1   3  11    12419.83    12697.04     61.03 o 
   2   3  11      429.68      485.15     11.31 o 
   3   3  11      367.80      452.75     16.51 o 
  -3   4  11    23083.22    23032.75     99.38 o 
  -2   4  11     5873.92     5677.56     39.07 o 
  -1   4  11     4929.22     4914.42     34.98 o 
   0   4  11    41565.86    42833.36    161.94 o 
   1   4  11     4744.81     4736.01     36.32 o 
   2   4  11     6060.56     5752.95     38.40 o 
   3   4  11    23230.32    23014.79     98.55 o 
   4   4  11        4.19      103.69     10.70 o 
  -4   5  11     6227.04     6195.33     44.15 o 
  -3   5  11      449.96      487.68     14.02 o 
  -2   5  11     4747.96     4859.29     50.09 o 
  -1   5  11    31736.71    32051.88    140.36 o 
   0   5  11     3586.83     3479.36     28.00 o 
   1   5  11    31464.44    31683.17    145.26 o 
   2   5  11     4788.56     4937.28     39.84 o 
   3   5  11      415.58      452.49     19.08 o 
   4   5  11     6107.77     6129.62     45.74 o 
   5   5  11     6800.97     6634.23     65.19 o 
  -5   6  11     6683.52     6810.66     67.83 o 
  -4   6  11     1633.18     1757.45     30.81 o 
  -3   6  11     7890.91     7730.50     54.72 o 
  -2   6  11    13727.71    13711.90     78.10 o 
  -1   6  11      326.94      369.18     13.50 o 
   0   6  11     1226.77     1323.63     18.35 o 
   1   6  11      342.64      387.10     14.51 o 
   2   6  11    13907.43    13898.90     77.54 o 
   3   6  11     7642.37     7586.35     54.43 o 
   4   6  11     1644.63     1737.67     29.36 o 
   5   6  11     6891.40     7068.62     63.65 o 
   6   6  11      221.82      238.29     20.40 o 
  -6   7  11      290.19      330.26     23.88 o 
  -5   7  11     7865.01     7560.31     73.08 o 
  -4   7  11      382.24      445.46     21.94 o 
  -3   7  11     1250.26     1254.88     29.44 o 
  -2   7  11     2886.81     2854.69     40.05 o 
  -1   7  11    11503.26    10946.67     77.69 o 
   0   7  11     1508.52     1526.21     29.71 o 
   1   7  11    11478.72    11037.52     80.62 o 
   2   7  11     2970.92     2956.31     38.34 o 
   3   7  11     1333.80     1431.98     29.87 o 
   4   7  11      441.58      545.86     23.96 o 
   5   7  11     7991.14     7836.62     74.62 o 
   6   7  11      300.28      333.24     24.79 o 
   7   7  11      185.79      184.39     26.03 o 
  -7   8  11     1787.69     1708.00     68.08 o 
  -6   8  11     4567.87     4658.71     74.23 o 
  -5   8  11     4886.96     4536.67     69.14 o 
  -4   8  11      157.49      190.57     22.14 o 
  -3   8  11     1114.02     1072.48     31.99 o 
  -2   8  11      696.14      710.85     27.39 o 
  -1   8  11     2962.94     2936.10     47.94 o 
   0   8  11    20445.21    19528.49    134.51 o 
   1   8  11     3026.00     2943.64     46.46 o 
   2   8  11      704.14      728.96     27.50 o 
   3   8  11     1132.10     1151.35     31.24 o 
   4   8  11      140.75      233.85     22.13 o 
   5   8  11     4716.39     4563.78     73.51 o 
   6   8  11     4536.12     4334.15     74.57 o 
   7   8  11     1756.46     1774.70     55.54 o 
   8   8  11      131.64       62.57     32.81 o 
  -8   9  11      230.36      252.11     42.19 o 
  -7   9  11     1722.39     1707.86     72.27 o 
  -6   9  11     4474.70     4265.79     86.62 o 
  -5   9  11      669.22      640.86     37.42 o 
  -4   9  11     7699.35     7245.98     91.76 o 
  -3   9  11      501.45      608.32     30.72 o 
  -2   9  11     1237.36     1309.24     38.79 o 
  -1   9  11     3049.22     2752.16     52.51 o 
   0   9  11     9737.22     9463.94     94.50 o 
   1   9  11     3112.18     2846.28     50.81 o 
   2   9  11     1204.55     1204.61     43.77 o 
   3   9  11      497.42      542.05     35.27 o 
   4   9  11     7634.16     7036.33    107.13 o 
   5   9  11      646.88      624.00     43.90 o 
   6   9  11     4490.45     4162.91     83.87 o 
   7   9  11     1694.56     1789.08     64.53 o 
   8   9  11      220.08      186.78     40.97 o 
  -7  10  11     1314.83     1281.06     68.35 o 
  -6  10  11      211.89      231.36     39.47 o 
  -5  10  11      519.80      569.23     40.21 o 
  -4  10  11     1918.90     2082.00     64.83 o 
  -3  10  11     8490.30     8307.58    100.69 o 
  -2  10  11     3419.13     3451.51     70.18 o 
  -1  10  11     2228.39     2132.78     70.24 o 
   0  10  11     1764.73     1743.73     60.90 o 
   1  10  11     2245.95     2264.95     72.32 o 
   2  10  11     3529.72     3387.00     77.80 o 
   3  10  11     8343.29     8142.94    134.18 o 
   4  10  11     1988.80     1982.16     69.60 o 
   5  10  11      550.50      625.94     46.14 o 
   6  10  11      208.44      156.35     33.18 o 
   7  10  11     1351.64     1378.99     71.27 o 
  -5  11  11      934.23      949.42     55.06 o 
  -4  11  11     2062.65     2043.98     70.63 o 
  -3  11  11      101.78       83.38     31.67 o 
  -2  11  11     2261.50     2178.67     63.49 o 
  -1  11  11     1972.07     1856.41     68.58 o 
   0  11  11     1143.74     1176.03     50.74 o 
   1  11  11     1915.86     1960.85     63.88 o 
   2  11  11     2310.88     2158.74     66.30 o 
   3  11  11       98.72       76.47     30.60 o 
   4  11  11     2032.76     1991.36     73.98 o 
   5  11  11      901.19      907.67     55.41 o 
  -3  12  11      257.05      246.73     46.50 o 
  -2  12  11      211.97      170.48     36.09 o 
  -1  12  11      526.26      626.91     45.89 o 
   0  12  11       84.24       78.31     34.17 o 
   1  12  11      489.39      495.27     53.36 o 
   2  12  11      205.25      163.43     42.14 o 
   3  12  11      258.35      312.92     52.39 o 
   0   0  12     5846.01     5616.27     61.08 o 
   0   1  12    14807.83    15455.87     62.98 o 
   1   1  12       56.31       79.88      8.49 o 
  -1   2  12     8046.09     7781.92     42.05 o 
   0   2  12    19775.50    19717.32     81.58 o 
   1   2  12     8359.77     8263.90     43.02 o 
   2   2  12    39084.59    38014.80    146.72 o 
  -2   3  12     1874.35     1986.48     19.55 o 
  -1   3  12     5872.46     6187.72     36.41 o 
   0   3  12    16457.88    16665.45     72.20 o 
   1   3  12     6004.22     6433.72     38.48 o 
   2   3  12     1779.20     1881.25     19.37 o 
   3   3  12   197688.11   186521.25    614.78 o 
  -3   4  12     1656.79     1667.11     20.56 o 
  -2   4  12    12903.47    13212.60     66.37 o 
  -1   4  12      972.75     1142.56     16.61 o 
   0   4  12    28256.36    26961.87    109.97 o 
   1   4  12      926.95     1108.20     19.04 o 
   2   4  12    12987.28    13089.04     64.85 o 
   3   4  12     1680.54     1717.20     21.66 o 
   4   4  12    17234.81    15715.09     78.74 o 
  -4   5  12     5548.53     5343.55     40.47 o 
  -3   5  12       61.50      112.40      9.75 o 
  -2   5  12     6225.63     6137.66     55.21 o 
  -1   5  12     3236.98     3394.40     44.02 o 
   0   5  12     1576.67     1942.29     22.98 o 
   1   5  12     3426.89     3579.10     40.33 o 
   2   5  12     6101.36     5975.88     52.47 o 
   3   5  12       76.17      121.70     11.48 o 
   4   5  12     5578.65     5361.53     44.69 o 
   5   5  12       42.75       79.79     14.02 o 
  -5   6  12    13538.09    13264.58    100.41 o 
  -4   6  12     6552.83     6590.29     59.94 o 
  -3   6  12     3055.72     2912.68     34.47 o 
  -2   6  12     8595.01     8459.66     57.76 o 
  -1   6  12    23204.29    21926.04    114.21 o 
   0   6  12     1911.55     1871.16     26.69 o 
   1   6  12    23723.11    22603.98    117.19 o 
   2   6  12     8727.00     8635.80     59.00 o 
   3   6  12     3042.60     2896.59     33.06 o 
   4   6  12     6529.50     6676.47     53.73 o 
   5   6  12    13355.16    13060.37     94.28 o 
   6   6  12     5920.86     6068.44     64.49 o 
  -6   7  12     1992.03     2064.19     43.92 o 
  -5   7  12     1292.89     1456.97     35.60 o 
  -4   7  12     2774.22     2748.06     47.96 o 
  -3   7  12    10674.48    10314.71     79.91 o 
  -2   7  12    16507.41    15823.44    102.91 o 
  -1   7  12     3232.07     3060.81     40.48 o 
   0   7  12      514.57      536.14     20.51 o 
   1   7  12     3202.26     3119.46     46.34 o 
   2   7  12    16405.31    15957.87     98.15 o 
   3   7  12    10533.82    10477.71     81.89 o 
   4   7  12     2691.69     2657.18     41.97 o 
   5   7  12     1184.56     1358.74     34.15 o 
   6   7  12     1957.62     2031.76     43.66 o 
   7   7  12     1403.85     1580.19     52.13 o 
  -7   8  12     6158.08     6005.80    116.54 o 
  -6   8  12      694.29      838.79     43.06 o 
  -5   8  12       67.89      114.25     24.70 o 
  -4   8  12      296.81      380.18     25.34 o 
  -3   8  12       75.32       73.18     17.62 o 
  -2   8  12     1474.49     1421.01     34.19 o 
  -1   8  12     4174.20     4315.36     54.63 o 
   0   8  12      476.16      624.80     26.85 o 
   1   8  12     4265.54     4444.03     59.87 o 
   2   8  12     1485.77     1479.79     35.82 o 
   3   8  12       71.33       41.08     18.20 o 
   4   8  12      345.96      443.41     27.75 o 
   5   8  12       61.47      101.88     24.27 o 
   6   8  12      683.54      822.01     39.52 o 
   7   8  12     6018.99     5893.11     93.77 o 
   8   8  12      274.76      191.73     35.58 o 
  -8   9  12       44.14       74.42     33.43 o 
  -7   9  12       73.83      146.22     39.90 o 
  -6   9  12     1745.76     1888.99     60.65 o 
  -5   9  12      256.58      197.80     29.31 o 
  -4   9  12      143.62      280.28     30.90 o 
  -3   9  12     6281.26     5942.30     84.06 o 
  -2   9  12      482.77      493.06     29.37 o 
  -1   9  12     1090.02     1161.44     37.48 o 
   0   9  12      139.98      282.06     25.11 o 
   1   9  12     1064.73     1154.63     39.49 o 
   2   9  12      566.19      567.16     35.63 o 
   3   9  12     6224.83     5799.47    100.47 o 
   4   9  12      155.14      296.94     36.33 o 
   5   9  12      235.33      195.01     33.57 o 
   6   9  12     1758.30     1916.86     65.85 o 
   7   9  12       70.86      160.07     34.02 o 
   8   9  12       45.78       27.89     36.45 o 
  -7  10  12      879.50      987.27     63.69 o 
  -6  10  12      265.75      220.91     39.73 o 
  -5  10  12      101.02       90.54     28.56 o 
  -4  10  12     2653.45     2695.25     66.66 o 
  -3  10  12     1674.41     1918.49     57.07 o 
  -2  10  12      928.41     1023.11     45.17 o 
  -1  10  12      766.25      804.93     43.87 o 
   0  10  12      213.46      225.05     30.97 o 
   1  10  12      791.69      773.41     45.01 o 
   2  10  12      916.41     1014.63     49.88 o 
   3  10  12     1624.88     1835.58     63.07 o 
   4  10  12     2658.09     2676.11     78.63 o 
   5  10  12      102.80       79.15     31.99 o 
   6  10  12      283.52      290.65     39.55 o 
   7  10  12      881.54     1026.12     57.72 o 
  -5  11  12      904.08     1015.66     59.61 o 
  -4  11  12       52.95      149.08     35.20 o 
  -3  11  12      271.52      279.89     37.27 o 
  -2  11  12       35.52      109.90     29.58 o 
  -1  11  12      230.81      262.39     32.76 o 
   0  11  12       81.93      120.68     32.64 o 
   1  11  12      256.23      263.56     38.64 o 
   2  11  12       31.44       96.84     32.40 o 
   3  11  12      270.72      215.89     37.13 o 
   4  11  12       44.56      121.12     34.04 o 
   5  11  12      877.10      988.10     57.73 o 
  -3  12  12      372.43      296.89     46.62 o 
  -2  12  12     1499.85     1485.79     61.78 o 
  -1  12  12     2013.97     2123.20     70.68 o 
   0  12  12      220.92      267.08     41.69 o 
   1  12  12     1994.66     2063.25     76.88 o 
   2  12  12     1523.93     1513.09     98.39 o 
   3  12  12      374.34      354.61     57.05 o 
   0   1  13     9406.52     8554.09     41.92 o 
   1   1  13    61275.59    61233.77    215.55 o 
  -1   2  13    22145.12    22307.21     91.58 o 
   0   2  13    64064.19    62062.27    223.41 o 
   1   2  13    22191.54    22385.93     93.38 o 
   2   2  13     1450.65     1566.24     19.18 o 
  -2   3  13     2578.67     2821.12     32.00 o 
  -1   3  13    16847.69    17830.34     75.29 o 
   0   3  13    22416.41    23082.61     94.54 o 
   1   3  13    16047.49    17014.51     79.90 o 
   2   3  13     2488.40     2754.39     26.47 o 
   3   3  13    38828.76    39252.36    145.28 o 
  -3   4  13    17997.18    18186.86     81.49 o 
  -2   4  13    11208.98    11244.68     59.96 o 
  -1   4  13     1307.50     1392.69     18.19 o 
   0   4  13     7873.01     7722.69     43.55 o 
   1   4  13     1242.58     1313.14     18.39 o 
   2   4  13    11364.85    11374.53     59.20 o 
   3   4  13    18238.29    18470.38     85.39 o 
   4   4  13      859.11     1016.98     20.25 o 
  -4   5  13     2511.75     2639.07     27.90 o 
  -3   5  13      657.31      684.17     17.06 o 
  -2   5  13    17765.23    18036.78     92.51 o 
  -1   5  13    11628.29    11776.59     67.25 o 
   0   5  13     4077.84     3880.34     31.31 o 
   1   5  13    11694.52    11998.31     77.46 o 
   2   5  13    17609.31    17770.53     98.79 o 
   3   5  13      683.17      699.65     18.25 o 
   4   5  13     2586.56     2790.65     37.66 o 
   5   5  13      136.14      242.81     19.06 o 
  -5   6  13      547.92      674.19     29.08 o 
  -4   6  13       71.20      127.87     15.47 o 
  -3   6  13     3588.46     3379.88     53.63 o 
  -2   6  13    12655.20    12799.39     77.32 o 
  -1   6  13     1896.73     1929.49     28.53 o 
   0   6  13      624.68      671.22     18.46 o 
   1   6  13     1888.60     1899.71     30.33 o 
   2   6  13    12244.62    12480.67     79.93 o 
   3   6  13     3594.86     3349.24     40.27 o 
   4   6  13       86.59      129.00     14.69 o 
   5   6  13      575.36      728.02     25.76 o 
   6   6  13     1601.99     1663.36     36.13 o 
  -6   7  13     1496.56     1552.84     39.91 o 
  -5   7  13     3567.61     3580.27     52.59 o 
  -4   7  13     3099.52     3088.46     42.87 o 
  -3   7  13     5054.70     4971.73     59.67 o 
  -2   7  13     5758.81     5705.24     58.82 o 
  -1   7  13     5654.36     5576.44     54.81 o 
   0   7  13     1607.12     1637.33     31.88 o 
   1   7  13     5789.80     5622.60     57.81 o 
   2   7  13     6017.49     6092.93     58.42 o 
   3   7  13     5116.91     5204.86     60.81 o 
   4   7  13     2966.04     2964.43     43.57 o 
   5   7  13     3577.76     3542.06     52.34 o 
   6   7  13     1472.72     1533.39     41.33 o 
   7   7  13      443.93      328.34     31.34 o 
  -7   8  13     1704.04     1881.11     71.25 o 
  -6   8  13     6814.23     6206.88     93.00 o 
  -5   8  13     4284.18     4241.86     71.83 o 
  -4   8  13     1836.82     1805.10     43.75 o 
  -3   8  13      170.43      152.02     20.49 o 
  -2   8  13       23.35       41.54     16.24 o 
  -1   8  13     8981.91     8554.83     78.10 o 
   0   8  13    17810.63    16626.86    119.30 o 
   1   8  13     8731.59     8309.52     79.17 o 
   2   8  13       15.34        6.11     16.08 o 
   3   8  13      173.96      167.43     21.47 o 
   4   8  13     1959.10     1908.62     50.12 o 
   5   8  13     4219.19     4112.91     70.46 o 
   6   8  13     6666.46     6133.79     89.72 o 
   7   8  13     1647.03     1607.47     56.54 o 
   8   8  13      566.97      560.39     53.90 o 
  -8   9  13      205.67      250.01     40.25 o 
  -7   9  13     3591.01     3312.53     93.58 o 
  -6   9  13     2082.04     2083.24     63.09 o 
  -5   9  13      464.28      414.38     34.74 o 
  -4   9  13     3667.63     3646.00     74.57 o 
  -3   9  13     4676.88     4584.59     69.04 o 
  -2   9  13     1105.39     1112.69     38.53 o 
  -1   9  13     5748.47     5459.44     75.82 o 
   0   9  13     4666.68     4437.72     72.68 o 
   1   9  13     5894.10     5671.37     81.83 o 
   2   9  13     1114.89     1118.64     44.12 o 
   3   9  13     4608.87     4646.07     82.44 o 
   4   9  13     3684.73     3734.87     85.08 o 
   5   9  13      466.88      539.18     42.20 o 
   6   9  13     2119.79     2000.98     67.19 o 
   7   9  13     3564.04     3412.60     88.49 o 
   8   9  13      203.37      162.24     41.47 o 
  -7  10  13     1029.00      880.25     61.98 o 
  -6  10  13      351.67      365.50     44.03 o 
  -5  10  13      176.44      261.56     37.27 o 
  -4  10  13      850.30      842.48     47.78 o 
  -3  10  13     6361.66     6164.79     94.17 o 
  -2  10  13     2260.51     2226.23     60.09 o 
  -1  10  13     1034.71      967.96     48.66 o 
   0  10  13      192.91      192.28     29.29 o 
   1  10  13     1078.08     1056.94     49.89 o 
   2  10  13     2324.31     2393.89     71.44 o 
   3  10  13     6394.66     6227.04    131.04 o 
   4  10  13      899.26     1043.00     56.24 o 
   5  10  13      183.49      247.87     39.20 o 
   6  10  13      346.65      363.31     41.56 o 
   7  10  13     1061.46     1027.43     60.44 o 
  -5  11  13      690.07      819.27     56.60 o 
  -4  11  13     1581.15     1570.22     64.52 o 
  -3  11  13       81.20       72.67     31.61 o 
  -2  11  13     2634.24     2506.72     67.64 o 
  -1  11  13      357.03      351.56     36.71 o 
   0  11  13        0.81       40.12     29.34 o 
   1  11  13      357.97      392.47     40.96 o 
   2  11  13     2637.62     2485.81     73.87 o 
   3  11  13       74.88       60.03     33.29 o 
   4  11  13     1588.03     1626.81     69.27 o 
   5  11  13      670.85      713.52     49.19 o 
  -3  12  13      586.55      575.98     55.41 o 
  -2  12  13       47.16      128.78     35.44 o 
  -1  12  13     2026.92     1955.29     68.68 o 
   0  12  13      101.21       62.28     38.77 o 
   1  12  13     2063.00     2055.73     92.49 o 
   2  12  13       43.42       10.56     35.68 o 
   3  12  13      566.62      624.18     62.57 o 
   0   1  14    12662.21    12590.17     56.63 o 
   1   1  14    25277.81    26386.98    104.90 o 
  -1   2  14     6612.74     7052.04     39.27 o 
   0   2  14     8450.55     9265.02     53.79 o 
   1   2  14     6670.43     7186.73     39.68 o 
   2   2  14    18033.69    18885.78     82.96 o 
  -2   3  14    18281.50    18260.59     78.24 o 
  -1   3  14     2159.77     2527.80     22.53 o 
   0   3  14       15.55       20.03      6.68 o 
   1   3  14     2109.55     2450.13     23.28 o 
   2   3  14    18664.60    18753.50     86.03 o 
   3   3  14     3609.09     3631.33     27.88 o 
  -3   4  14    25517.57    25798.95    107.53 o 
  -2   4  14    24879.87    24733.66    112.05 o 
  -1   4  14      873.90      975.08     16.10 o 
   0   4  14      121.09      149.08      8.09 o 
   1   4  14     1014.77     1086.20     18.52 o 
   2   4  14    24037.82    23802.53    107.39 o 
   3   4  14    25265.54    25498.91    112.09 o 
   4   4  14    41127.39    39493.74    171.33 o 
  -4   5  14     3245.76     3229.30     33.58 o 
  -3   5  14      547.11      574.67     17.53 o 
  -2   5  14      841.17      966.08     19.03 o 
  -1   5  14    42762.80    41433.28    171.92 o 
   0   5  14    20259.70    20764.39     96.45 o 
   1   5  14    42812.65    41827.42    199.42 o 
   2   5  14      889.42     1064.85     22.33 o 
   3   5  14      508.14      550.18     17.08 o 
   4   5  14     3299.55     3264.55     35.58 o 
   5   5  14    36223.95    35348.72    180.96 o 
  -5   6  14     7167.06     6936.67     67.55 o 
  -4   6  14     7593.03     7499.47     61.90 o 
  -3   6  14      108.33      116.47     13.40 o 
  -2   6  14    13786.26    13494.37     94.66 o 
  -1   6  14     9543.60     9713.23     64.19 o 
   0   6  14      920.03      809.15     21.53 o 
   1   6  14     9467.99     9330.54     69.46 o 
   2   6  14    13424.85    13372.27     96.56 o 
   3   6  14      109.62      103.21     13.60 o 
   4   6  14     7416.40     7530.04     61.05 o 
   5   6  14     7423.10     7133.08     66.62 o 
   6   6  14     1532.18     1546.20     41.08 o 
  -6   7  14       57.37       64.30     19.34 o 
  -5   7  14     1105.98     1209.49     36.88 o 
  -4   7  14     4694.38     4501.26     51.44 o 
  -3   7  14     1523.37     1527.05     31.54 o 
  -2   7  14     1620.17     1736.34     35.42 o 
  -1   7  14      159.71      225.85     18.83 o 
   0   7  14      200.42      184.57     17.25 o 
   1   7  14      133.01      242.87     19.54 o 
   2   7  14     1625.18     1707.60     33.60 o 
   3   7  14     1622.64     1620.33     33.46 o 
   4   7  14     4419.19     4207.72     55.43 o 
   5   7  14     1139.02     1322.88     36.92 o 
   6   7  14       61.01       52.21     20.23 o 
   7   7  14      942.27      977.04     40.66 o 
  -7   8  14      987.47     1130.81     56.43 o 
  -6   8  14     3254.33     3408.67     74.28 o 
  -5   8  14      625.70      738.32     35.94 o 
  -4   8  14     1914.39     1963.81     48.89 o 
  -3   8  14     2922.55     2866.57     52.41 o 
  -2   8  14      391.55      395.33     23.49 o 
  -1   8  14     5682.69     5485.09     62.10 o 
   0   8  14       24.10      382.98     26.63 o 
   1   8  14     5800.00     5731.41     69.36 o 
   2   8  14      425.28      379.24     24.61 o 
   3   8  14     2920.73     2825.07     55.25 o 
   4   8  14     1898.27     1962.56     56.29 o 
   5   8  14      577.32      649.82     36.25 o 
   6   8  14     3236.96     3518.15     69.08 o 
   7   8  14     1024.81     1060.79     49.78 o 
   8   8  14      862.89      740.60     52.13 o 
  -8   9  14      940.37     1180.72     67.05 o 
  -7   9  14     1287.82     1328.82     66.98 o 
  -6   9  14     2726.27     2738.91     74.82 o 
  -5   9  14       10.88       21.89     28.55 o 
  -4   9  14      602.98      616.56     40.04 o 
  -3   9  14      512.12      708.36     35.19 o 
  -2   9  14       58.18       64.82     23.48 o 
  -1   9  14       26.81       93.04     24.27 o 
   0   9  14     9163.22     8858.96    108.21 o 
   1   9  14       27.23       96.94     24.18 o 
   2   9  14       69.96       60.93     23.36 o 
   3   9  14      516.11      596.54     41.46 o 
   4   9  14      649.28      625.81     44.94 o 
   5   9  14       12.44       14.29     27.66 o 
   6   9  14     2723.27     2795.52     76.57 o 
   7   9  14     1296.60     1324.11     62.29 o 
   8   9  14      917.60     1003.81     68.04 o 
  -7  10  14      443.78      506.46     57.85 o 
  -6  10  14      151.36      117.55     37.25 o 
  -5  10  14     2957.38     2913.58     78.50 o 
  -4  10  14     4363.50     4301.17     90.10 o 
  -3  10  14      873.76     1018.27     46.64 o 
  -2  10  14      590.99      627.91     39.29 o 
  -1  10  14      305.69      343.17     35.31 o 
   0  10  14      162.92       92.28     28.88 o 
   1  10  14      313.90      301.28     35.49 o 
   2  10  14      589.64      590.55     42.97 o 
   3  10  14      899.51     1039.01     51.97 o 
   4  10  14     4349.07     4279.52     96.09 o 
   5  10  14     2932.48     2919.83     79.99 o 
   6  10  14      152.26      133.08     34.79 o 
   7  10  14      438.63      521.00     50.20 o 
  -5  11  14     2952.13     3104.57     90.34 o 
  -4  11  14     1220.03     1229.29     63.57 o 
  -3  11  14      170.24      162.42     35.45 o 
  -2  11  14        5.52      149.88     32.75 o 
  -1  11  14     2003.01     2127.25     66.36 o 
   0  11  14     1952.90     1962.54     67.71 o 
   1  11  14     2127.95     2136.56     69.69 o 
   2  11  14        2.42      141.07     33.90 o 
   3  11  14      171.14      112.31     35.22 o 
   4  11  14     1237.39     1271.31     63.63 o 
   5  11  14     2910.57     2806.12     87.59 o 
  -2  12  14     1113.40     1051.55     57.59 o 
  -1  12  14      827.22      902.31     53.08 o 
   0  12  14        9.47       38.41     35.37 o 
   1  12  14      837.88      829.34     57.32 o 
   2  12  14     1123.50     1154.93     63.65 o 
   0   1  15    14674.86    14266.37     63.37 o 
   1   1  15    39621.73    38901.64    147.70 o 
  -1   2  15    38808.96    38733.08    148.41 o 
   0   2  15    60390.05    59660.49    218.31 o 
   1   2  15    39193.87    39584.12    151.13 o 
   2   2  15     7863.10     8120.12     43.21 o 
  -2   3  15     3426.91     3255.54     28.01 o 
  -1   3  15     8339.73     7806.58     44.40 o 
   0   3  15     1942.56     2122.68     23.05 o 
   1   3  15     8078.68     7475.54     44.79 o 
   2   3  15     3491.47     3381.21     28.47 o 
   3   3  15     6669.74     6865.76     41.51 o 
  -3   4  15    19174.77    19010.96     89.56 o 
  -2   4  15     9216.01     9497.61     58.09 o 
  -1   4  15     7926.24     8308.00     61.87 o 
   0   4  15     6419.13     6241.79     40.30 o 
   1   4  15     7558.85     7694.60     54.07 o 
   2   4  15     9090.17     9407.81     57.19 o 
   3   4  15    18886.70    18741.03     91.85 o 
   4   4  15        1.24      175.46     15.91 o 
  -4   5  15     2698.36     2710.94     33.44 o 
  -3   5  15     1847.03     1796.96     36.33 o 
  -2   5  15     5115.15     5158.65     41.07 o 
  -1   5  15     5312.48     5538.44     45.44 o 
   0   5  15      975.96     1028.02     20.02 o 
   1   5  15     5090.95     5305.17     47.86 o 
   2   5  15     5041.44     5054.80     45.34 o 
   3   5  15     1775.46     1741.24     25.68 o 
   4   5  15     2536.04     2517.18     31.90 o 
   5   5  15        9.36      157.28     17.02 o 
  -5   6  15      613.41      802.39     26.05 o 
  -4   6  15      917.72      988.63     24.67 o 
  -3   6  15      689.27      710.73     20.25 o 
  -2   6  15    13347.62    13411.24     93.04 o 
  -1   6  15      590.32      719.20     17.37 o 
   0   6  15     2580.99     2345.93     30.36 o 
   1   6  15      554.68      630.30     21.44 o 
   2   6  15    13351.91    13482.89     86.47 o 
   3   6  15      705.43      731.68     21.32 o 
   4   6  15      938.62      995.23     24.84 o 
   5   6  15      613.34      774.55     29.85 o 
   6   6  15      549.63      570.11     27.23 o 
  -6   7  15      533.72      621.10     30.45 o 
  -5   7  15     4972.55     4717.20     60.23 o 
  -4   7  15      687.39      749.42     26.77 o 
  -3   7  15     3428.95     3566.77     46.72 o 
  -2   7  15     5922.48     5633.21     59.98 o 
  -1   7  15    12867.21    12297.08     94.14 o 
   0   7  15        7.77        1.44     14.38 o 
   1   7  15    13148.29    12787.74     97.60 o 
   2   7  15     6067.99     5863.75     64.12 o 
   3   7  15     3554.80     3664.06     49.40 o 
   4   7  15      737.89      759.30     30.24 o 
   5   7  15     5059.27     4930.17     65.10 o 
   6   7  15      491.27      496.14     29.83 o 
   7   7  15     2480.01     2319.80     56.66 o 
  -7   8  15     1073.15     1185.95     50.97 o 
  -6   8  15     5480.61     5377.06     80.01 o 
  -5   8  15     2643.38     2632.47     59.65 o 
  -4   8  15     2296.13     2361.66     52.95 o 
  -3   8  15      145.29      153.80     21.04 o 
  -2   8  15      907.30      897.72     31.27 o 
  -1   8  15     4110.42     4144.38     57.55 o 
   0   8  15    20625.97    19723.11    146.30 o 
   1   8  15     4253.11     4293.32     62.17 o 
   2   8  15      879.64      892.00     32.92 o 
   3   8  15      149.79      140.20     22.81 o 
   4   8  15     2273.74     2293.69     59.78 o 
   5   8  15     2636.67     2510.08     61.44 o 
   6   8  15     5508.36     5325.99     87.50 o 
   7   8  15     1062.45     1122.75     50.23 o 
   8   8  15       19.19       59.53     31.09 o 
  -8   9  15      266.39      293.60     46.87 o 
  -7   9  15     2687.61     2529.88     85.00 o 
  -6   9  15     2735.75     2663.83     73.75 o 
  -5   9  15       59.84       48.32     29.87 o 
  -4   9  15     2912.98     2787.29     71.44 o 
  -3   9  15     3488.51     3600.02     64.92 o 
  -2   9  15      242.45      220.44     27.04 o 
  -1   9  15     3869.08     3546.87     63.88 o 
   0   9  15     4784.24     4837.28     83.27 o 
   1   9  15     3756.49     3565.34     72.96 o 
   2   9  15      243.81      279.84     29.99 o 
   3   9  15     3497.60     3526.61     77.16 o 
   4   9  15     2975.76     2835.78     76.98 o 
   5   9  15       65.35       36.65     29.37 o 
   6   9  15     2785.46     2907.12     77.91 o 
   7   9  15     2664.69     2681.93     81.83 o 
   8   9  15      254.11      238.81     47.49 o 
  -7  10  15     1104.26     1207.81     75.60 o 
  -6  10  15       97.53       58.66     36.03 o 
  -5  10  15     1243.50     1480.36     61.14 o 
  -4  10  15      489.32      585.43     48.05 o 
  -3  10  15     5462.00     4975.84    112.29 o 
  -2  10  15     1850.69     1853.83     57.04 o 
  -1  10  15     1587.90     1548.25     52.18 o 
   0  10  15      108.02      108.83     29.17 o 
   1  10  15     1558.15     1496.66     57.32 o 
   2  10  15     1844.30     1848.14     63.10 o 
   3  10  15     5542.03     5312.59    122.05 o 
   4  10  15      503.11      607.76     48.25 o 
   5  10  15     1217.76     1455.97     61.85 o 
   6  10  15      100.38      106.84     34.39 o 
   7  10  15     1120.66     1196.00     64.45 o 
  -5  11  15      677.48      725.52     52.73 o 
  -4  11  15     2937.91     2995.64     92.79 o 
  -3  11  15       76.45       55.82     31.53 o 
  -2  11  15     4444.33     4074.13     85.46 o 
  -1  11  15      592.55      653.72     54.46 o 
   0  11  15        5.44       36.02     29.43 o 
   1  11  15      607.50      621.99     47.09 o 
   2  11  15     4443.35     3999.31     90.51 o 
   3  11  15       77.87       54.80     33.24 o 
   4  11  15     2908.75     2910.72     87.29 o 
   5  11  15      686.85      773.24     56.69 o 
  -2  12  15       74.04       39.22     39.12 o 
  -1  12  15     1021.77     1095.62     56.84 o 
   0  12  15        1.59       18.92     34.27 o 
   1  12  15     1039.14     1017.01     61.33 o 
   2  12  15       79.25       95.11     39.76 o 
   0   0  16     1219.53     1354.54     38.35 o 
   0   1  16      578.33      616.26     11.76 o 
   1   1  16      989.38      895.17     21.16 o 
  -1   2  16     1924.19     1976.36     22.57 o 
   0   2  16    23505.09    23692.76     99.19 o 
   1   2  16     1957.60     1995.92     27.81 o 
   2   2  16    12506.95    12639.85     59.85 o 
  -2   3  16     7350.17     7673.78     47.41 o 
  -1   3  16     6907.90     6954.34     42.21 o 
   0   3  16     4060.76     3893.39     48.87 o 
   1   3  16     7044.44     7128.24     44.24 o 
   2   3  16     7319.24     7670.27     48.76 o 
   3   3  16    94251.00    92907.71    333.97 o 
  -3   4  16       18.58       89.20     11.02 o 
  -2   4  16    24004.02    24550.96    112.42 o 
  -1   4  16     5480.16     5443.39     42.37 o 
   0   4  16    22014.96    22688.61    107.46 o 
   1   4  16     5606.65     5575.78     42.03 o 
   2   4  16    23878.09    24421.29    114.35 o 
   3   4  16       30.40      129.39     16.97 o 
   4   4  16    34755.71    33691.52    144.91 o 
  -4   5  16     7485.45     7119.45     58.26 o 
  -3   5  16     3251.16     3193.92     33.49 o 
  -2   5  16     5498.53     5655.10     72.58 o 
  -1   5  16     1532.64     1828.03     24.09 o 
   0   5  16      245.09      285.80     14.33 o 
   1   5  16     1404.78     1581.33     25.22 o 
   2   5  16     5387.73     5383.79     55.05 o 
   3   5  16     3198.75     3215.98     34.11 o 
   4   5  16     7570.64     7194.57     58.18 o 
   5   5  16     1852.54     1780.56     36.10 o 
  -5   6  16     9637.77     9394.16     76.92 o 
  -4   6  16     5289.13     5318.12     52.46 o 
  -3   6  16     2711.29     2631.47     33.23 o 
  -2   6  16     9713.56     9708.37     64.30 o 
  -1   6  16    12498.14    12277.24     77.19 o 
   0   6  16     1252.17     1335.49     25.59 o 
   1   6  16    12993.62    12469.59     88.84 o 
   2   6  16     9777.61     9735.34     70.71 o 
   3   6  16     2534.29     2565.95     36.30 o 
   4   6  16     5177.84     5203.50     55.58 o 
   5   6  16     9480.04     9284.46     79.48 o 
   6   6  16     1097.41     1083.42     33.91 o 
  -6   7  16      819.03      829.25     34.17 o 
  -5   7  16     2323.59     2323.67     46.25 o 
  -4   7  16     3574.89     3611.09     50.87 o 
  -3   7  16     9289.22     9093.80     76.13 o 
  -2   7  16    18531.12    17822.75    118.85 o 
  -1   7  16      375.82      506.05     23.49 o 
   0   7  16      658.48      705.63     25.81 o 
   1   7  16      386.19      476.44     25.55 o 
   2   7  16    18730.16    18106.09    129.68 o 
   3   7  16     9212.84     9016.81     82.23 o 
   4   7  16     3542.44     3611.90     56.79 o 
   5   7  16     2394.98     2458.53     50.38 o 
   6   7  16      799.97      782.64     34.52 o 
   7   7  16      900.53     1037.20     42.42 o 
  -7   8  16     5988.28     5718.18     95.73 o 
  -6   8  16       34.31      195.69     28.44 o 
  -5   8  16        8.99       56.21     25.37 o 
  -4   8  16     1124.28     1284.02     42.49 o 
  -3   8  16      615.84      661.80     30.06 o 
  -2   8  16     1770.97     1708.53     41.30 o 
  -1   8  16     2380.02     2444.80     52.79 o 
   0   8  16     3157.73     3263.71     56.86 o 
   1   8  16     2297.22     2336.35     50.47 o 
   2   8  16     1709.49     1686.21     44.06 o 
   3   8  16      635.35      696.98     33.37 o 
   4   8  16     1257.01     1341.18     49.48 o 
   5   8  16       12.45       59.44     25.83 o 
   6   8  16       22.19      161.67     31.01 o 
   7   8  16     5932.75     5623.50    120.60 o 
   8   8  16      178.91      125.14     33.31 o 
  -8   9  16       74.63       48.43     42.54 o 
  -7   9  16      217.79      377.92     56.12 o 
  -6   9  16     1184.91     1275.13     59.76 o 
  -5   9  16      510.17      430.55     43.56 o 
  -4   9  16      350.47      453.51     38.45 o 
  -3   9  16     4546.18     4399.08     80.73 o 
  -2   9  16     1095.89     1054.35     40.57 o 
  -1   9  16      895.30      943.81     38.81 o 
   0   9  16       70.48      207.76     30.34 o 
   1   9  16      848.12      958.10     43.89 o 
   2   9  16     1108.96     1138.38     44.39 o 
   3   9  16     4569.34     4491.83     87.16 o 
   4   9  16      336.37      488.87     42.87 o 
   5   9  16      538.93      514.36     42.37 o 
   6   9  16     1154.07     1311.78     58.97 o 
   7   9  16      194.93      234.94     39.64 o 
   8   9  16       76.24       96.21     39.73 o 
  -6  10  16        5.39      -24.13     33.10 o 
  -5  10  16       20.71       44.54     31.77 o 
  -4  10  16     1897.45     1859.55     70.06 o 
  -3  10  16      168.45      298.21     38.38 o 
  -2  10  16      988.41      977.76     45.54 o 
  -1  10  16      911.26      857.88     43.37 o 
   0  10  16      193.09      297.73     35.32 o 
   1  10  16      859.27      837.85     47.41 o 
   2  10  16      991.17     1018.49     51.42 o 
   3  10  16      169.63      348.52     42.41 o 
   4  10  16     1870.88     1734.15     68.03 o 
   5  10  16       21.98       83.43     32.36 o 
   6  10  16        5.54       -0.12     30.45 o 
  -5  11  16      836.67      867.12     56.35 o 
  -4  11  16      175.19      220.62     41.12 o 
  -3  11  16      316.12      289.93     50.48 o 
  -2  11  16      127.44      211.52     34.98 o 
  -1  11  16      155.81      169.60     37.50 o 
   0  11  16       95.38      127.42     32.71 o 
   1  11  16      155.30      242.55     37.98 o 
   2  11  16      133.65      216.49     37.39 o 
   3  11  16      344.64      294.04     42.60 o 
   4  11  16      161.57      264.20     42.86 o 
   5  11  16      828.83      921.38     60.43 o 
  -1  12  16     1537.24     1561.63     66.81 o 
   0  12  16      335.51      459.94     47.46 o 
   1  12  16     1535.22     1658.52     71.95 o 
   0   1  17     1111.34     1090.43     15.23 o 
   1   1  17    96146.19    95625.88    332.45 o 
  -1   2  17     4774.76     4709.02     33.48 o 
   0   2  17    51950.14    50551.76    193.22 o 
   1   2  17     4692.75     4621.76     31.95 o 
   2   2  17     5855.93     5848.95     37.19 o 
  -2   3  17     3795.26     3729.50     32.42 o 
  -1   3  17     2430.41     2411.05     23.77 o 
   0   3  17    12805.42    13411.27    108.59 o 
   1   3  17     2637.66     2628.26     26.33 o 
   2   3  17     3660.77     3580.48     32.72 o 
   3   3  17     5487.47     5378.48     38.45 o 
  -3   4  17    19486.21    19578.35     92.67 o 
  -2   4  17     2805.55     2813.83     29.66 o 
  -1   4  17     2182.59     2134.87     26.50 o 
   0   4  17    32187.13    32812.77    146.79 o 
   1   4  17     2123.44     2124.15     28.36 o 
   2   4  17     2835.36     2877.41     30.04 o 
   3   4  17    19625.91    19730.13     97.70 o 
   4   4  17     1241.57     1344.18     22.54 o 
  -4   5  17     2902.85     2785.56     36.80 o 
  -3   5  17     2748.66     2629.06     31.01 o 
  -2   5  17     3420.05     3392.06     33.91 o 
  -1   5  17    19863.44    19054.14     95.80 o 
   0   5  17     6554.76     6358.86     53.02 o 
   1   5  17    19484.30    18769.73    101.44 o 
   2   5  17     3420.80     3373.15     37.29 o 
   3   5  17     2702.22     2632.53     31.33 o 
   4   5  17     2991.18     2869.82     38.21 o 
   5   5  17      861.40     1085.26     30.20 o 
  -5   6  17     3911.80     3935.91     51.91 o 
  -4   6  17     2831.77     2922.93     40.40 o 
  -3   6  17     2664.21     2681.55     35.42 o 
  -2   6  17     6192.80     6286.45     52.54 o 
  -1   6  17       72.03      131.45     13.63 o 
   0   6  17     2424.06     2505.04     37.09 o 
   1   6  17       66.92      168.21     17.43 o 
   2   6  17     6216.78     6161.76     57.25 o 
   3   6  17     2774.68     2768.35     38.96 o 
   4   6  17     2848.87     2898.52     44.03 o 
   5   6  17     3800.57     3977.97     58.30 o 
   6   6  17     1726.27     1711.70     39.20 o 
  -6   7  17      313.75      400.98     27.63 o 
  -5   7  17     3870.51     3799.61     57.29 o 
  -4   7  17      326.70      437.67     24.86 o 
  -3   7  17       69.64      166.69     19.28 o 
  -2   7  17     3330.37     3564.37     49.64 o 
  -1   7  17     8687.62     8350.14     79.10 o 
   0   7  17     1360.14     1269.72     33.77 o 
   1   7  17     8794.46     8461.37     81.42 o 
   2   7  17     3316.48     3567.40     59.45 o 
   3   7  17       37.59      130.16     19.24 o 
   4   7  17      337.65      420.26     27.19 o 
   5   7  17     3711.01     3597.27     58.73 o 
   6   7  17      339.57      381.64     28.48 o 
   7   7  17        4.96        1.72     23.09 o 
  -7   8  17     1352.26     1485.68     56.01 o 
  -6   8  17     2627.18     2465.50     63.88 o 
  -5   8  17     3248.63     3117.10     67.38 o 
  -4   8  17      285.34      277.19     31.48 o 
  -3   8  17     2860.26     2794.12     63.59 o 
  -2   8  17       37.36       17.87     19.55 o 
  -1   8  17     4631.54     4493.06     63.28 o 
   0   8  17    10704.88    10279.29    100.91 o 
   1   8  17     4486.21     4291.99     72.06 o 
   2   8  17       29.07       41.91     19.39 o 
   3   8  17     2930.92     2959.92     60.05 o 
   4   8  17      296.10      314.15     33.32 o 
   5   8  17     3261.31     3248.80     69.23 o 
   6   8  17     2631.38     2443.98     65.20 o 
   7   8  17     1331.49     1387.14     54.77 o 
   8   8  17       76.72      103.72     33.55 o 
  -8   9  17      189.70      164.94     48.19 o 
  -7   9  17     1295.05     1285.43     72.37 o 
  -6   9  17     2621.76     2620.78     85.30 o 
  -5   9  17      750.86      888.45     50.47 o 
  -4   9  17     5224.00     5106.81     95.54 o 
  -3   9  17      583.78      674.61     39.46 o 
  -2   9  17     2041.13     1970.49     53.75 o 
  -1   9  17     3272.11     3062.87     62.54 o 
   0   9  17     8503.31     7919.40    102.99 o 
   1   9  17     3391.85     3152.85     66.11 o 
   2   9  17     2007.51     1976.89     55.36 o 
   3   9  17      618.05      685.42     43.66 o 
   4   9  17     5189.91     5050.43    100.35 o 
   5   9  17      744.45      846.99     49.76 o 
   6   9  17     2548.27     2441.71     77.99 o 
   7   9  17     1266.68     1386.89     64.67 o 
   8   9  17      190.99      160.46     41.89 o 
  -6  10  17      144.34      126.58     37.40 o 
  -5  10  17      251.20      236.69     44.63 o 
  -4  10  17     1113.33     1053.49     57.67 o 
  -3  10  17     4967.65     4806.51     95.92 o 
  -2  10  17     1594.16     1576.48     54.35 o 
  -1  10  17     1228.47     1181.62     48.80 o 
   0  10  17      108.71       51.73     28.46 o 
   1  10  17     1209.02     1201.99     53.91 o 
   2  10  17     1652.27     1670.12     61.68 o 
   3  10  17     4981.68     4781.01    150.99 o 
   4  10  17     1137.62     1046.14     57.70 o 
   5  10  17      244.33      265.45     38.75 o 
   6  10  17      140.40      142.43     38.00 o 
  -4  11  17      881.48      923.17     58.72 o 
  -3  11  17      125.51      175.41     42.85 o 
  -2  11  17     1051.12     1105.73     57.05 o 
  -1  11  17     1365.00     1284.40     58.86 o 
   0  11  17      734.18      864.30     49.12 o 
   1  11  17     1351.60     1335.40     59.99 o 
   2  11  17     1086.99     1138.91     61.01 o 
   3  11  17      117.26       54.89     34.31 o 
   4  11  17      902.08      963.71     63.02 o 
  -1  12  17      686.11      624.57     50.74 o 
   0  12  17      384.45      409.25     45.98 o 
   1  12  17      672.33      661.18     51.55 o 
   0   1  18      572.15      706.39     16.36 o 
   1   1  18    15780.38    17483.56     91.83 o 
  -1   2  18     1739.70     2026.92     22.39 o 
   0   2  18    23067.48    21808.41     94.88 o 
   1   2  18     1743.99     2005.90     29.59 o 
   2   2  18    13599.66    14137.39     70.80 o 
  -2   3  18     3670.95     3628.73     32.37 o 
  -1   3  18    12374.64    12075.71     62.69 o 
   0   3  18     3416.83     3603.85     29.30 o 
   1   3  18    12712.97    12361.43     64.81 o 
   2   3  18     3637.33     3596.23     30.80 o 
   3   3  18       83.83      147.67     10.79 o 
  -3   4  18    20831.18    20845.12     98.96 o 
  -2   4  18    13826.37    13894.13     76.50 o 
  -1   4  18     5185.69     5295.17     40.15 o 
   0   4  18    14018.35    14490.33     80.03 o 
   1   4  18     4783.68     4936.13     44.43 o 
   2   4  18    14206.78    14141.33     88.34 o 
   3   4  18    20625.96    20283.43    101.93 o 
   4   4  18    13836.59    14013.37     82.14 o 
  -4   5  18     3804.59     3812.30     43.84 o 
  -3   5  18      249.45      280.86     14.26 o 
  -2   5  18     7052.44     7383.15     51.92 o 
  -1   5  18    23178.60    22263.41    108.32 o 
   0   5  18     4610.80     4781.78     44.38 o 
   1   5  18    23363.29    22470.54    117.59 o 
   2   5  18     7182.88     7294.11     62.58 o 
   3   5  18      215.90      229.00     14.88 o 
   4   5  18     3559.44     3681.58     47.46 o 
   5   5  18    28059.83    27078.62    155.56 o 
  -5   6  18     4830.32     4840.14     58.71 o 
  -4   6  18     5213.49     5134.05     55.33 o 
  -3   6  18      968.90      822.58     23.19 o 
  -2   6  18    10426.61    10166.36     74.03 o 
  -1   6  18     5906.47     5702.04     53.67 o 
   0   6  18     3768.77     3559.52     46.36 o 
   1   6  18     6048.76     5829.19     60.20 o 
   2   6  18    10706.52    10525.21     81.72 o 
   3   6  18      985.60      918.02     26.37 o 
   4   6  18     5027.66     4939.09     58.43 o 
   5   6  18     4667.96     4793.64     59.92 o 
   6   6  18     1376.82     1321.44     36.80 o 
  -6   7  18      468.21      495.44     30.23 o 
  -5   7  18     1455.73     1463.98     51.47 o 
  -4   7  18     8525.62     8371.49     99.41 o 
  -3   7  18     2666.63     2537.32     43.81 o 
  -2   7  18     1298.02     1417.40     36.14 o 
  -1   7  18      493.73      576.16     26.98 o 
   0   7  18      510.28      485.99     25.00 o 
   1   7  18      541.67      670.89     28.37 o 
   2   7  18     1257.53     1332.28     36.02 o 
   3   7  18     2630.91     2434.30     44.14 o 
   4   7  18     8808.98     8534.72     98.94 o 
   5   7  18     1388.80     1432.37     40.86 o 
   6   7  18      456.02      550.90     32.44 o 
   7   7  18      183.78      181.25     28.28 o 
  -7   8  18     1149.84     1277.38     56.28 o 
  -6   8  18     1325.02     1298.69     55.69 o 
  -5   8  18     2318.95     2339.33     64.20 o 
  -4   8  18      948.26     1039.86     46.63 o 
  -3   8  18     2419.12     2434.55     53.87 o 
  -2   8  18     1568.98     1517.40     42.29 o 
  -1   8  18     3787.55     3783.92     62.22 o 
   0   8  18       28.83      228.19     26.18 o 
   1   8  18     3678.01     3628.77     65.11 o 
   2   8  18     1586.23     1566.87     45.94 o 
   3   8  18     2376.37     2442.54     60.95 o 
   4   8  18      921.69     1032.35     44.99 o 
   5   8  18     2345.37     2343.38     63.03 o 
   6   8  18     1301.26     1234.60     50.87 o 
   7   8  18     1166.12     1282.22     56.38 o 
   8   8  18       39.63       -2.33     34.61 o 
  -7   9  18      447.76      420.10     54.37 o 
  -6   9  18     1811.69     1824.34     75.00 o 
  -5   9  18       60.78       37.11     30.20 o 
  -4   9  18      719.64      826.18     48.05 o 
  -3   9  18     1170.73     1324.55     52.00 o 
  -2   9  18      676.57      719.15     38.06 o 
  -1   9  18      747.72      779.16     40.03 o 
   0   9  18     4172.65     3849.95     72.66 o 
   1   9  18      728.27      756.31     39.99 o 
   2   9  18      652.35      733.08     38.05 o 
   3   9  18     1143.99     1259.64     53.54 o 
   4   9  18      745.62      781.30     50.22 o 
   5   9  18       66.47       78.18     30.80 o 
   6   9  18     1750.15     1629.54     67.27 o 
   7   9  18      452.73      436.40     46.89 o 
  -6  10  18      138.45      184.14     43.60 o 
  -5  10  18     1222.51     1245.47     62.96 o 
  -4  10  18     1836.76     1729.54     68.87 o 
  -3  10  18      837.60      873.71     53.96 o 
  -2  10  18     1027.72     1106.71     48.43 o 
  -1  10  18      755.16      838.87     45.21 o 
   0  10  18       87.98       60.23     27.17 o 
   1  10  18      771.74      801.40     47.38 o 
   2  10  18     1056.80     1102.40     53.79 o 
   3  10  18      843.39      923.90     55.12 o 
   4  10  18     1810.23     1881.61     71.06 o 
   5  10  18     1244.24     1200.26     58.81 o 
   6  10  18      138.49      142.81     38.85 o 
  -4  11  18     1170.05     1265.22     66.23 o 
  -3  11  18      438.16      472.31     51.99 o 
  -2  11  18      786.29      858.79     55.56 o 
  -1  11  18     1546.51     1435.43     60.82 o 
   0  11  18     1761.75     1584.46     61.08 o 
   1  11  18     1521.46     1548.21     60.70 o 
   2  11  18      770.12      838.64     56.26 o 
   3  11  18      440.16      454.64     47.50 o 
   4  11  18     1162.66     1140.92     67.68 o 
   0   1  19     9073.55     9040.87     48.85 o 
   1   1  19     6947.46     6736.72     40.52 o 
  -1   2  19    40141.18    40178.72    161.14 o 
   0   2  19    29672.19    28848.05    119.88 o 
   1   2  19    41137.68    41575.17    162.01 o 
   2   2  19     8289.88     8313.53     50.69 o 
  -2   3  19     2871.06     2638.85     28.06 o 
  -1   3  19    21757.02    21811.19     99.37 o 
   0   3  19      115.94      147.67     11.00 o 
   1   3  19    22014.45    22216.14    100.84 o 
   2   3  19     3093.93     2921.46     28.36 o 
   3   3  19    19740.46    19830.52     92.43 o 
  -3   4  19     2273.17     2355.26     26.46 o 
  -2   4  19     7713.23     7421.75     49.54 o 
  -1   4  19     8995.44     8925.10     54.01 o 
   0   4  19      302.86      265.89     12.28 o 
   1   4  19     8767.97     8699.79     65.01 o 
   2   4  19     7899.64     7704.84     55.63 o 
   3   4  19     2471.62     2519.78     30.71 o 
   4   4  19     1791.84     1951.38     30.92 o 
  -4   5  19      138.13      187.06     17.43 o 
  -3   5  19      703.32      793.53     20.04 o 
  -2   5  19     5473.55     5549.30     45.47 o 
  -1   5  19      593.80      606.02     17.52 o 
   0   5  19     6025.09     5660.89     45.70 o 
   1   5  19      635.95      679.81     20.76 o 
   2   5  19     5434.22     5399.84     52.49 o 
   3   5  19      739.81      861.17     23.48 o 
   4   5  19      148.47      159.96     17.90 o 
   5   5  19     3951.49     3807.87     49.85 o 
  -5   6  19      937.38      984.70     31.54 o 
  -4   6  19     1149.66     1196.74     31.84 o 
  -3   6  19     2777.67     2711.05     41.46 o 
  -2   6  19     3513.80     3704.83     44.80 o 
  -1   6  19     2930.94     2956.88     43.35 o 
   0   6  19     1010.10     1155.38     29.68 o 
   1   6  19     2966.15     2984.05     43.68 o 
   2   6  19     3743.22     3963.69     50.12 o 
   3   6  19     2900.12     2687.98     40.65 o 
   4   6  19     1146.30     1218.88     32.61 o 
   5   6  19      854.89      902.93     31.50 o 
   6   6  19     1799.10     1841.32     41.95 o 
  -6   7  19     3443.83     3359.44     59.88 o 
  -5   7  19     1106.99     1039.64     37.15 o 
  -4   7  19     4590.63     4403.93     75.14 o 
  -3   7  19    14441.41    13947.64    123.53 o 
  -2   7  19     5729.15     5493.61     64.76 o 
  -1   7  19     5234.30     5166.46     64.22 o 
   0   7  19     1447.06     1484.42     36.88 o 
   1   7  19     5130.02     5110.16     61.39 o 
   2   7  19     5840.59     5591.93     66.88 o 
   3   7  19    14175.86    13677.73    127.27 o 
   4   7  19     4582.55     4427.07     71.01 o 
   5   7  19     1114.44     1044.22     36.61 o 
   6   7  19     3367.52     3267.39     63.60 o 
   7   7  19     1741.17     1848.04     53.46 o 
  -7   8  19      483.53      506.25     45.77 o 
  -6   8  19     2897.06     2842.06     83.87 o 
  -5   8  19      834.27      927.45     48.47 o 
  -4   8  19     5572.11     5237.25     89.52 o 
  -3   8  19     3842.55     3644.77     68.98 o 
  -2   8  19     2783.79     2935.87     55.63 o 
  -1   8  19     2462.81     2362.74     57.36 o 
   0   8  19     9207.35     8607.51     97.51 o 
   1   8  19     2605.21     2568.76     55.00 o 
   2   8  19     2816.55     2886.21     58.89 o 
   3   8  19     3902.11     3889.92     75.15 o 
   4   8  19     5633.50     5410.69     89.81 o 
   5   8  19      826.17      879.70     47.20 o 
   6   8  19     2863.39     2910.18     75.17 o 
   7   8  19      488.50      539.44     47.10 o 
   8   8  19       15.21       -8.68     40.67 o 
  -7   9  19     1888.81     1887.16     77.80 o 
  -6   9  19      511.39      607.39     50.13 o 
  -5   9  19      315.20      360.30     40.03 o 
  -4   9  19      140.32      178.34     34.48 o 
  -3   9  19     3065.46     2961.49     74.94 o 
  -2   9  19      333.55      450.00     34.63 o 
  -1   9  19     1893.41     1856.80     54.62 o 
   0   9  19     1600.99     1629.54     51.99 o 
   1   9  19     1832.77     1838.55     52.62 o 
   2   9  19      340.14      399.48     39.87 o 
   3   9  19     2923.02     2893.78     73.10 o 
   4   9  19      144.32      169.89     35.77 o 
   5   9  19      308.11      299.85     39.00 o 
   6   9  19      514.88      650.45     51.02 o 
   7   9  19     1876.30     1679.57     78.74 o 
  -6  10  19      158.27      160.65     40.43 o 
  -5  10  19     1442.87     1555.61     68.10 o 
  -4  10  19      128.57      119.86     36.26 o 
  -3  10  19     2041.49     2000.67     72.75 o 
  -2  10  19      667.79      742.45     43.75 o 
  -1  10  19     1474.38     1402.38     52.17 o 
   0  10  19     1200.70     1291.89     54.03 o 
   1  10  19     1459.71     1363.87     54.04 o 
   2  10  19      675.30      675.58     49.98 o 
   3  10  19     2080.88     1870.80     70.15 o 
   4  10  19      108.84      136.74     43.97 o 
   5  10  19     1397.92     1547.72     64.65 o 
   6  10  19      166.16      208.04     42.17 o 
  -4  11  19      755.07      691.94     56.04 o 
  -3  11  19        2.33      -32.55     34.31 o 
  -2  11  19     3851.15     3614.74    107.10 o 
  -1  11  19      124.58      195.53     38.17 o 
   0  11  19      241.59      286.65     44.63 o 
   1  11  19      130.09      209.29     36.51 o 
   2  11  19     3812.32     3642.54     93.39 o 
   3  11  19        2.85       35.86     37.54 o 
   4  11  19      735.94      712.88     67.60 o 
   0   0  20    38557.48    36313.93    278.74 o 
   0   1  20     3214.87     3107.05     26.52 o 
   1   1  20     1546.34     1803.45     20.53 o 
  -1   2  20    13110.00    13011.66     67.81 o 
   0   2  20    13431.63    13808.46     69.15 o 
   1   2  20    12764.46    12778.55     64.96 o 
   2   2  20     1379.04     1546.84     21.86 o 
  -2   3  20     2199.02     2307.16     27.46 o 
  -1   3  20    13982.33    13513.11     73.22 o 
   0   3  20    47308.89    46041.80    191.22 o 
   1   3  20    13856.18    13470.30     70.03 o 
   2   3  20     2158.13     2240.26     25.52 o 
   3   3  20    32794.17    31592.42    134.52 o 
  -3   4  20      741.08      672.46     16.57 o 
  -2   4  20     9675.69     9816.29     58.93 o 
  -1   4  20     7830.44     7653.78     52.06 o 
   0   4  20     7857.20     7798.13     51.73 o 
   1   4  20     7915.23     7677.56     64.01 o 
   2   4  20     9427.89     9446.71     65.59 o 
   3   4  20      750.35      746.90     18.98 o 
   4   4  20    17041.20    16077.95     97.63 o 
  -4   5  20     1225.99     1176.88     28.27 o 
  -3   5  20     2304.29     2379.49     32.04 o 
  -2   5  20     5955.45     5805.52     46.95 o 
  -1   5  20     4488.90     4487.05     40.38 o 
   0   5  20      290.00      312.53     17.71 o 
   1   5  20     4275.59     4365.64     45.37 o 
   2   5  20     5867.52     5757.51     55.39 o 
   3   5  20     2048.24     2087.42     33.61 o 
   4   5  20     1237.32     1136.82     30.05 o 
   5   5  20      299.04      410.50     24.11 o 
  -5   6  20     4520.47     4481.82     61.56 o 
  -4   6  20     4401.03     4474.88     54.37 o 
  -3   6  20     4720.89     4678.13     53.21 o 
  -2   6  20     8511.84     8489.06     74.29 o 
  -1   6  20     4735.45     4621.68     54.26 o 
   0   6  20    11613.69    11244.82     89.00 o 
   1   6  20     4668.38     4474.75     53.82 o 
   2   6  20     8584.46     8423.34     77.35 o 
   3   6  20     4642.32     4561.40     56.72 o 
   4   6  20     4549.44     4615.72     57.69 o 
   5   6  20     4572.11     4549.77     67.00 o 
   6   6  20     2120.41     2213.71     45.78 o 
  -6   7  20       71.67      125.55     25.34 o 
  -5   7  20     3399.87     3238.50     60.79 o 
  -4   7  20     2787.15     2627.54     57.81 o 
  -3   7  20     3452.91     3627.69     62.22 o 
  -2   7  20     4265.01     4224.46     57.40 o 
  -1   7  20     2912.64     2775.97     48.78 o 
   0   7  20      252.61      368.69     24.51 o 
   1   7  20     2810.12     2783.64     46.47 o 
   2   7  20     4160.92     4141.09     59.62 o 
   3   7  20     3592.72     3730.48     65.34 o 
   4   7  20     2778.37     2630.42     56.89 o 
   5   7  20     3409.58     3357.61     61.17 o 
   6   7  20       82.53      160.89     25.53 o 
   7   7  20      771.96      742.90     39.76 o 
  -7   8  20     1286.66     1350.40     64.00 o 
  -6   8  20      487.20      477.24     44.71 o 
  -5   8  20       17.74       70.02     30.03 o 
  -4   8  20     4556.73     4344.77     86.28 o 
  -3   8  20      423.75      529.19     37.22 o 
  -2   8  20     1165.59     1156.98     40.37 o 
  -1   8  20      510.40      487.13     32.63 o 
   0   8  20      687.13      798.53     37.61 o 
   1   8  20      473.17      527.51     32.85 o 
   2   8  20     1126.16     1158.37     44.25 o 
   3   8  20      457.68      574.38     37.76 o 
   4   8  20     4665.67     4646.68     84.24 o 
   5   8  20       22.74       53.66     28.29 o 
   6   8  20      481.94      449.37     41.13 o 
   7   8  20     1345.76     1310.93     61.75 o 
   8   8  20     1037.15     1238.59     88.50 o 
  -7   9  20      379.05      426.70     49.77 o 
  -6   9  20     1033.20     1117.87     59.96 o 
  -5   9  20     1084.48     1080.85     54.22 o 
  -4   9  20      402.08      482.20     42.61 o 
  -3   9  20     2789.14     2660.54    100.30 o 
  -2   9  20     2768.45     2665.20     63.97 o 
  -1   9  20     2690.91     2687.93     79.53 o 
   0   9  20      849.47     1012.52     44.09 o 
   1   9  20     2542.75     2499.48     62.07 o 
   2   9  20     2759.75     2669.46     64.17 o 
   3   9  20     2841.90     2577.91     67.70 o 
   4   9  20      397.58      462.72     45.03 o 
   5   9  20     1104.56      971.66     53.21 o 
   6   9  20     1058.82     1147.71     60.97 o 
   7   9  20      377.06      494.52     50.60 o 
  -6  10  20      277.31      278.39     47.96 o 
  -5  10  20      401.40      480.15     48.71 o 
  -4  10  20      892.76      839.69     52.73 o 
  -3  10  20      554.18      578.76     46.44 o 
  -2  10  20     2144.02     2200.22     69.81 o 
  -1  10  20     1640.33     1700.00     56.52 o 
   0  10  20     1197.49     1324.41     51.34 o 
   1  10  20     1645.26     1628.49     58.56 o 
   2  10  20     2181.37     2137.87     96.26 o 
   3  10  20      583.39      651.55     50.57 o 
   4  10  20      888.42      913.00     56.38 o 
   5  10  20      403.91      411.48     44.58 o 
   6  10  20      286.40      377.11     47.97 o 
  -4  11  20      141.24      207.10     42.51 o 
  -3  11  20      299.33      258.60     43.95 o 
  -2  11  20       14.29       75.63     40.81 o 
  -1  11  20      488.58      446.08     46.66 o 
   0  11  20      512.69      501.79     45.73 o 
   1  11  20      478.11      553.37     44.62 o 
   2  11  20       16.65       88.57     39.11 o 
   3  11  20      295.79      270.79     48.47 o 
   4  11  20      135.68      143.18     43.00 o 
   0   1  21     1189.54     1467.44     19.27 o 
   1   1  21    15194.83    15780.18     74.71 o 
  -1   2  21      515.01      491.24     16.03 o 
   0   2  21    32935.23    33233.40    138.75 o 
   1   2  21      573.15      566.25     14.87 o 
   2   2  21     4973.42     4514.58     37.42 o 
  -2   3  21     8104.77     7798.09     52.30 o 
  -1   3  21     1457.73     1615.71     21.75 o 
   0   3  21     1146.60     1192.35     36.45 o 
   1   3  21     1481.71     1642.32     21.99 o 
   2   3  21     8491.70     8189.54     51.99 o 
   3   3  21     1394.84     1339.60     22.80 o 
  -3   4  21     3146.00     3156.59     35.28 o 
  -2   4  21      119.71      164.61     12.54 o 
  -1   4  21     8300.06     7951.03     51.85 o 
   0   4  21    18300.08    17666.61     95.93 o 
   1   4  21     8003.19     7738.77     60.32 o 
   2   4  21       98.79      154.74     13.01 o 
   3   4  21     2993.45     3042.58     33.79 o 
   4   4  21     1569.91     1719.77     32.60 o 
  -4   5  21     4801.63     4862.45     53.98 o 
  -3   5  21     7314.38     7245.89     63.16 o 
  -2   5  21     1818.38     1955.94     29.13 o 
  -1   5  21    12645.66    12376.79     84.97 o 
   0   5  21    11628.98    11590.75     77.21 o 
   1   5  21    12647.80    12278.84     88.17 o 
   2   5  21     1759.00     1900.43     34.32 o 
   3   5  21     7233.75     7173.66     64.04 o 
   4   5  21     4716.20     4478.74     56.12 o 
   5   5  21     7245.44     6902.97     73.99 o 
  -5   6  21     3491.11     3390.69     54.42 o 
  -4   6  21    10196.04     9888.00     89.52 o 
  -3   6  21     1885.96     1872.63     39.53 o 
  -2   6  21     3900.78     4044.24     50.89 o 
  -1   6  21      415.64      514.68     23.79 o 
   0   6  21     5570.65     5729.64     61.53 o 
   1   6  21      410.99      488.98     23.47 o 
   2   6  21     3719.59     3874.76     50.56 o 
   3   6  21     1939.56     1910.87     40.54 o 
   4   6  21    10204.73     9815.09     92.90 o 
   5   6  21     3418.64     3415.22     53.39 o 
   6   6  21    10231.70     9461.38     90.41 o 
  -6   7  21      118.63      187.67     30.29 o 
  -5   7  21     3732.48     3478.08     65.44 o 
  -4   7  21      494.54      549.86     34.95 o 
  -3   7  21     1386.72     1433.41     43.50 o 
  -2   7  21     4250.23     4383.14     63.49 o 
  -1   7  21     1936.89     2045.12     42.36 o 
   0   7  21     2050.22     2058.80     42.78 o 
   1   7  21     1954.29     2028.15     41.58 o 
   2   7  21     4145.23     4180.26     60.80 o 
   3   7  21     1372.43     1405.03     47.05 o 
   4   7  21      469.38      575.69     35.45 o 
   5   7  21     3596.58     3408.09     65.04 o 
   6   7  21      138.08      190.63     29.39 o 
   7   7  21      365.90      474.32     41.42 o 
  -7   8  21      741.02      769.16     52.80 o 
  -6   8  21       78.48       82.12     34.11 o 
  -5   8  21     2641.48     2491.41     70.11 o 
  -4   8  21      573.97      668.85     50.47 o 
  -3   8  21     3999.70     3689.61     78.95 o 
  -2   8  21      939.55     1035.06     41.74 o 
  -1   8  21     2604.25     2548.96     59.30 o 
   0   8  21     3703.14     3600.63     69.51 o 
   1   8  21     2580.50     2501.25     56.48 o 
   2   8  21      929.53      886.89     40.83 o 
   3   8  21     3975.41     3871.22     76.98 o 
   4   8  21      580.68      754.93     47.68 o 
   5   8  21     2774.36     2704.57     68.53 o 
   6   8  21       79.70       78.93     31.36 o 
   7   8  21      740.67      850.32     53.61 o 
   8   8  21      140.73       85.20     51.41 o 
  -7   9  21      155.30       95.41     39.52 o 
  -6   9  21     1503.05     1496.29     70.09 o 
  -5   9  21     1378.66     1197.10     57.22 o 
  -4   9  21     4489.17     4325.19     91.06 o 
  -3   9  21      250.79      264.49     37.70 o 
  -2   9  21     1238.50     1203.12     53.10 o 
  -1   9  21      593.07      663.25     39.12 o 
   0   9  21     6838.76     6604.12     95.80 o 
   1   9  21      627.66      652.18     39.43 o 
   2   9  21     1215.32     1230.85     55.82 o 
   3   9  21      254.28      326.18     36.41 o 
   4   9  21     4493.01     4246.24     89.64 o 
   5   9  21     1399.25     1397.81     63.77 o 
   6   9  21     1483.08     1568.72     67.83 o 
   7   9  21      154.15      150.26     41.85 o 
  -5  10  21      416.61      496.60     50.10 o 
  -4  10  21      527.76      599.59     48.42 o 
  -3  10  21     1867.14     1818.05     67.02 o 
  -2  10  21      828.11      832.89     50.68 o 
  -1  10  21     1894.15     1921.45     59.59 o 
   0  10  21     1031.98     1106.57     48.88 o 
   1  10  21     1890.31     1888.73     57.12 o 
   2  10  21      804.18      791.09     53.01 o 
   3  10  21     1841.37     1825.05     70.68 o 
   4  10  21      544.72      591.75     50.14 o 
   5  10  21      384.95      422.25     45.96 o 
  -3  11  21      257.24      237.99     62.59 o 
  -2  11  21      146.29      194.21     46.19 o 
  -1  11  21     1147.83     1215.53     67.32 o 
   0  11  21     1052.55     1141.23     58.15 o 
   1  11  21     1174.07     1254.16     72.50 o 
   2  11  21      149.90      206.02     42.94 o 
   3  11  21      260.92      323.86     46.86 o 
   0   1  22    13216.10    12571.65     64.02 o 
   1   1  22    27359.43    27753.19    116.13 o 
  -1   2  22      124.80      144.44     10.92 o 
   0   2  22    35940.94    34412.49    144.05 o 
   1   2  22      128.55      154.55     10.43 o 
   2   2  22    22525.54    21406.02    105.04 o 
  -2   3  22     4705.61     4542.56     38.97 o 
  -1   3  22    19344.82    19099.52     93.58 o 
   0   3  22      478.35      603.91     15.83 o 
   1   3  22    19357.96    19053.13     94.95 o 
   2   3  22     4496.32     4421.81     36.60 o 
   3   3  22        8.53       19.77     12.29 o 
  -3   4  22     4457.04     4363.58     43.80 o 
  -2   4  22     5421.56     5336.10     42.68 o 
  -1   4  22     5474.00     5365.36     43.48 o 
   0   4  22     3584.88     3846.39     80.82 o 
   1   4  22     5379.03     5301.83     48.11 o 
   2   4  22     5645.61     5536.07     47.27 o 
   3   4  22     4236.01     3969.99     42.37 o 
   4   4  22       46.89       69.59     15.44 o 
  -4   5  22      335.66      401.19     21.88 o 
  -3   5  22     5599.53     5488.45     55.48 o 
  -2   5  22     5986.07     6026.13     55.43 o 
  -1   5  22    10277.36    10181.94     76.07 o 
   0   5  22      217.98      345.89     19.00 o 
   1   5  22    10418.67    10180.66     85.37 o 
   2   5  22     6236.19     6220.36     60.58 o 
   3   5  22     5885.38     5845.06     60.34 o 
   4   5  22      383.20      470.99     23.31 o 
   5   5  22     6620.74     6704.86    126.56 o 
  -5   6  22     3085.50     3136.37     55.64 o 
  -4   6  22      814.84      792.85     32.67 o 
  -3   6  22     1556.86     1567.19     38.17 o 
  -2   6  22     6024.81     5902.84     62.14 o 
  -1   6  22     3347.52     3335.44     47.72 o 
   0   6  22     1401.95     1404.43     33.67 o 
   1   6  22     3330.80     3312.59     47.53 o 
   2   6  22     6126.58     5994.47     63.20 o 
   3   6  22     1501.66     1556.09     39.56 o 
   4   6  22      634.30      588.86     33.74 o 
   5   6  22     3267.70     3316.93     62.19 o 
   6   6  22      916.14     1035.47     36.56 o 
  -6   7  22      672.39      804.30     42.85 o 
  -5   7  22      811.05      823.52     38.47 o 
  -4   7  22     5407.17     5059.74     84.87 o 
  -3   7  22     1806.75     1919.30     50.59 o 
  -2   7  22      668.43      710.17     32.72 o 
  -1   7  22     2978.62     2905.55     50.78 o 
   0   7  22     1513.39     1584.61     41.12 o 
   1   7  22     2872.28     2725.17     52.11 o 
   2   7  22      636.60      698.49     31.56 o 
   3   7  22     1806.44     1889.39     50.37 o 
   4   7  22     5491.59     5250.71     82.94 o 
   5   7  22      795.50      783.11     39.70 o 
   6   7  22      701.27      831.96     41.86 o 
   7   7  22      665.69      703.01     49.89 o 
  -7   8  22     1587.35     1505.26     70.90 o 
  -6   8  22      144.57      175.95     37.20 o 
  -5   8  22     2282.37     2289.68     68.88 o 
  -4   8  22     1500.35     1469.71     57.47 o 
  -3   8  22     3074.06     3078.99     73.97 o 
  -2   8  22     5756.06     5551.23    105.69 o 
  -1   8  22     1905.88     2052.97     54.12 o 
   0   8  22      929.84      994.93     40.80 o 
   1   8  22     1829.73     1962.86     51.87 o 
   2   8  22     5611.27     5197.21     86.82 o 
   3   8  22     3175.54     3330.79     72.50 o 
   4   8  22     1531.33     1439.42     56.27 o 
   5   8  22     2294.56     2454.12     66.98 o 
   6   8  22      158.65      135.98     34.12 o 
   7   8  22     1588.71     1578.37     71.23 o 
   8   8  22     1182.01     1248.87    124.35 o 
  -7   9  22       55.16       42.39     41.30 o 
  -6   9  22      436.30      536.66     49.87 o 
  -5   9  22      583.92      578.48     46.26 o 
  -4   9  22      629.43      631.25     46.41 o 
  -3   9  22      978.15      965.31     52.26 o 
  -2   9  22      911.10      972.60     50.26 o 
  -1   9  22     2008.79     2065.17     58.16 o 
   0   9  22        0.71       58.55     25.46 o 
   1   9  22     2019.11     1990.14     57.51 o 
   2   9  22      904.15      965.20     47.58 o 
   3   9  22      950.64      928.73     48.48 o 
   4   9  22      662.08      622.75     43.55 o 
   5   9  22      561.44      467.52     45.91 o 
   6   9  22      456.22      468.24     48.06 o 
   7   9  22       52.83       59.71     39.03 o 
  -5  10  22      292.94      400.78     45.40 o 
  -4  10  22      269.54      264.09     39.73 o 
  -3  10  22      648.63      705.09     57.71 o 
  -2  10  22     1033.76      995.75     53.80 o 
  -1  10  22     1841.30     2023.88     66.53 o 
   0  10  22       22.19       73.26     28.27 o 
   1  10  22     1852.18     1972.85     64.16 o 
   2  10  22     1050.59     1056.77     55.53 o 
   3  10  22      604.75      626.28     51.26 o 
   4  10  22      276.88      298.23     42.91 o 
   5  10  22      294.77      322.18     46.04 o 
  -3  11  22      252.63      193.78     50.72 o 
  -2  11  22     1307.99     1284.17     80.10 o 
  -1  11  22      639.66      661.07     59.78 o 
   0  11  22     2242.64     2191.67     91.25 o 
   1  11  22      594.42      647.74     55.82 o 
   2  11  22     1296.39     1245.17     68.45 o 
   3  11  22      248.82      258.11     46.62 o 
   0   1  23      625.02      805.62     16.27 o 
   1   1  23      258.49      499.79     28.06 o 
  -1   2  23     1515.17     1514.90     23.12 o 
   0   2  23       74.95      122.16     15.92 o 
   1   2  23     1362.33     1330.40     20.83 o 
   2   2  23    16943.61    16260.80     86.77 o 
  -2   3  23     1728.06     1847.69     26.52 o 
  -1   3  23    19311.42    19485.42     95.96 o 
   0   3  23      664.29      732.45     19.08 o 
   1   3  23    19377.29    19512.78     97.54 o 
   2   3  23     1745.65     1843.37     26.19 o 
   3   3  23     2249.61     2292.66     30.73 o 
  -3   4  23      160.95      177.95     15.47 o 
  -2   4  23    18585.72    18029.32     93.36 o 
  -1   4  23     2564.50     2598.87     31.67 o 
   0   4  23      343.43      400.48     15.72 o 
   1   4  23     2650.72     2751.90     35.62 o 
   2   4  23    18839.75    18319.31    106.18 o 
   3   4  23      128.46      181.30     16.36 o 
   4   4  23     3821.71     3940.41     51.29 o 
  -4   5  23     1021.32     1034.23     29.91 o 
  -3   5  23    13164.46    13102.90     96.36 o 
  -2   5  23     2331.74     2273.42     40.59 o 
  -1   5  23     1420.92     1513.53     31.68 o 
   0   5  23     9462.00     9409.94     80.38 o 
   1   5  23     1373.29     1465.73     37.22 o 
   2   5  23     2210.23     2183.34     37.34 o 
   3   5  23    13211.95    13077.97    101.15 o 
   4   5  23     1097.24     1150.28     32.55 o 
   5   5  23     5636.04     5158.65     64.27 o 
  -5   6  23     2448.10     2436.58     52.59 o 
  -4   6  23      704.34      731.76     33.40 o 
  -3   6  23     9851.27     9419.74     91.48 o 
  -2   6  23     1301.67     1351.25     40.80 o 
  -1   6  23     5397.01     5305.60     60.37 o 
   0   6  23      838.39      857.08     28.38 o 
   1   6  23     5411.35     5343.88     60.85 o 
   2   6  23     1268.42     1266.84     34.86 o 
   3   6  23     9881.77     9475.39     97.67 o 
   4   6  23      634.01      615.54     33.37 o 
   5   6  23     2358.03     2431.60     50.47 o 
   6   6  23      432.98      504.11     34.92 o 
  -6   7  23     4702.40     4800.37     86.39 o 
  -5   7  23      917.65      977.94     44.05 o 
  -4   7  23     3119.50     2999.13     67.01 o 
  -3   7  23     5118.94     4968.36     82.75 o 
  -2   7  23     3023.03     2924.65     61.00 o 
  -1   7  23     3501.95     3467.53     57.84 o 
   0   7  23     4723.35     4657.72     66.79 o 
   1   7  23     3508.66     3456.71     59.63 o 
   2   7  23     3094.46     3128.82     58.11 o 
   3   7  23     4926.55     4783.19     78.63 o 
   4   7  23     3210.39     3084.71     68.37 o 
   5   7  23      957.08     1072.04     44.43 o 
   6   7  23     4765.53     4581.20     85.16 o 
   7   7  23      387.06      572.65     47.68 o 
  -7   8  23      777.34      819.53     63.94 o 
  -6   8  23      794.12      734.45     52.26 o 
  -5   8  23      980.52      975.97     51.82 o 
  -4   8  23     3599.78     3658.73     81.53 o 
  -3   8  23     5222.37     4859.62    123.37 o 
  -2   8  23     2831.82     2908.54     70.71 o 
  -1   8  23     2328.16     2386.92     58.65 o 
   0   8  23      236.15      263.01     28.74 o 
   1   8  23     2215.36     2277.00     55.26 o 
   2   8  23     2804.98     2828.00     72.61 o 
   3   8  23     5236.29     4961.91     87.96 o 
   4   8  23     3612.22     3631.24     87.66 o 
   5   8  23     1026.78     1075.31     49.94 o 
   6   8  23      796.93      776.51     49.57 o 
   7   8  23      767.98      794.11     58.99 o 
   8   8  23        4.47       56.85     51.02 o 
  -6   9  23     1043.22     1041.34     61.97 o 
  -5   9  23       37.67       93.58     34.68 o 
  -4   9  23       74.62      118.92     34.87 o 
  -3   9  23      729.81      810.71     55.09 o 
  -2   9  23      904.90      965.11     50.81 o 
  -1   9  23      232.66      296.18     34.48 o 
   0   9  23       56.41       15.44     24.12 o 
   1   9  23      213.88      258.65     33.84 o 
   2   9  23      927.15     1049.11     49.90 o 
   3   9  23      694.43      589.78     43.30 o 
   4   9  23       69.89      115.30     31.56 o 
   5   9  23       25.41       63.03     33.93 o 
   6   9  23     1048.91     1189.03     62.62 o 
  -5  10  23      678.34      748.81     54.59 o 
  -4  10  23        7.34      -44.08     29.39 o 
  -3  10  23      297.92      203.09     40.12 o 
  -2  10  23      773.92      736.34     53.18 o 
  -1  10  23      411.61      525.37     45.06 o 
   0  10  23      665.30      680.35     43.42 o 
   1  10  23      406.62      495.29     41.85 o 
   2  10  23      794.42      828.24     51.98 o 
   3  10  23      277.28      263.44     42.46 o 
   4  10  23        8.92       24.65     34.39 o 
   5  10  23      651.19      668.09     57.38 o 
  -2  11  23     1312.40     1286.71     81.66 o 
  -1  11  23      140.14      140.61     44.66 o 
   0  11  23        3.14      -20.40     38.08 o 
   1  11  23      140.95      182.81     42.76 o 
   2  11  23     1307.41     1333.28     70.52 o 
   0   0  24    86009.20    80294.54    571.28 o 
   0   1  24     2653.56     2665.17     27.26 o 
   1   1  24    13147.84    12933.81     70.10 o 
  -1   2  24    10913.08    10540.28     65.03 o 
   0   2  24      186.22      251.79     12.98 o 
   1   2  24    10994.19    10589.44     62.66 o 
   2   2  24       19.52       53.59     11.28 o 
  -2   3  24     6310.65     6149.46     47.67 o 
  -1   3  24    14119.28    13804.90     78.37 o 
   0   3  24    23741.13    22968.74    114.45 o 
   1   3  24    13666.22    13455.98     79.68 o 
   2   3  24     6105.94     5951.85     49.62 o 
   3   3  24     2393.82     2567.14     32.67 o 
  -3   4  24     2579.06     2465.38     35.27 o 
  -2   4  24     2994.49     2903.81     37.80 o 
  -1   4  24     3711.21     3668.83     40.89 o 
   0   4  24     9214.75     9569.28     71.37 o 
   1   4  24     3701.54     3731.39     43.08 o 
   2   4  24     2828.13     2860.46     40.63 o 
   3   4  24     2696.44     2566.26     38.60 o 
   4   4  24     1299.50     1380.43     33.88 o 
  -4   5  24     3092.48     3061.38     48.13 o 
  -3   5  24      650.27      795.24     27.95 o 
  -2   5  24      994.05     1111.95     28.50 o 
  -1   5  24     3527.44     3554.15     44.74 o 
   0   5  24       35.49       75.84     15.31 o 
   1   5  24     3435.50     3532.79     49.63 o 
   2   5  24     1040.64     1167.85     32.40 o 
   3   5  24      770.74      943.13     31.34 o 
   4   5  24     3158.27     3218.37     51.54 o 
   5   5  24      890.37      911.34     36.94 o 
  -5   6  24      242.80      259.30     26.76 o 
  -4   6  24     1461.13     1476.38     44.67 o 
  -3   6  24     3483.20     3657.40     58.03 o 
  -2   6  24     1169.31     1200.57     36.72 o 
  -1   6  24      160.58      214.94     20.53 o 
   0   6  24    18305.92    17722.20    123.46 o 
   1   6  24      160.74      174.39     19.91 o 
   2   6  24     1114.44     1135.50     35.32 o 
   3   6  24     3521.66     3690.23     64.60 o 
   4   6  24     1435.02     1410.29     60.80 o 
   5   6  24      296.20      327.60     28.20 o 
   6   6  24     3449.48     3247.57     70.65 o 
  -6   7  24      373.77      400.25     39.76 o 
  -5   7  24      874.77      898.74     44.81 o 
  -4   7  24      827.01      805.90     44.60 o 
  -3   7  24     1718.10     1801.47     57.67 o 
  -2   7  24      121.38      117.73     25.95 o 
  -1   7  24     4934.09     4836.09     70.21 o 
   0   7  24        3.85       91.37     23.66 o 
   1   7  24     4964.74     5019.94     71.76 o 
   2   7  24      161.58      165.22     26.80 o 
   3   7  24     1771.03     1910.44     56.56 o 
   4   7  24      842.47      855.76     42.94 o 
   5   7  24      914.36      964.02     43.16 o 
   6   7  24      368.06      423.09     37.77 o 
   7   7  24     1999.44     1883.07     70.10 o 
  -7   8  24       35.12      107.72     43.57 o 
  -6   8  24      199.46      153.02     40.15 o 
  -5   8  24      285.56      293.65     38.81 o 
  -4   8  24     2513.44     2549.34     75.74 o 
  -3   8  24     1568.52     1808.24     65.37 o 
  -2   8  24      581.57      683.94     43.57 o 
  -1   8  24     1565.31     1657.17     54.37 o 
   0   8  24       26.65      -31.25     21.83 o 
   1   8  24     1522.25     1621.25     51.49 o 
   2   8  24      523.36      546.34     38.90 o 
   3   8  24     1502.42     1709.02     57.13 o 
   4   8  24     2583.25     2551.04     73.17 o 
   5   8  24      295.97      365.76     37.44 o 
   6   8  24      204.52      200.32     36.72 o 
   7   8  24       31.62       86.34     38.73 o 
  -6   9  24     1074.45     1186.29     67.38 o 
  -5   9  24     1441.60     1462.77     63.12 o 
  -4   9  24     1138.71     1119.37     60.03 o 
  -3   9  24      755.46      777.18     52.06 o 
  -2   9  24     4091.59     4002.07     87.10 o 
  -1   9  24     3555.83     3542.75     81.57 o 
   0   9  24     1013.12     1046.38     46.48 o 
   1   9  24     3454.76     3191.06     73.76 o 
   2   9  24     4129.64     3807.29     81.18 o 
   3   9  24      756.77      789.37     46.42 o 
   4   9  24     1118.14     1031.91     54.70 o 
   5   9  24     1444.32     1442.98     61.94 o 
   6   9  24     1101.87     1162.76     67.28 o 
  -5  10  24     3225.73     3223.97     94.97 o 
  -4  10  24      530.96      387.00     47.41 o 
  -3  10  24      171.58      178.11     38.54 o 
  -2  10  24     1362.46     1520.32     67.32 o 
  -1  10  24     2045.08     2058.32     77.47 o 
   0  10  24     3416.18     3218.69     82.96 o 
   1  10  24     2089.65     2143.21     67.92 o 
   2  10  24     1319.89     1363.40     61.28 o 
   3  10  24      182.17      207.77     37.62 o 
   4  10  24      582.00      543.43     50.41 o 
   5  10  24     3209.72     3199.56     99.66 o 
  -2  11  24       63.61       78.73     42.59 o 
  -1  11  24      364.87      418.83     54.57 o 
   0  11  24      115.47       90.79     45.22 o 
   1  11  24      329.69      375.71     54.20 o 
   2  11  24       61.94       25.99     38.97 o 
   0   1  25     5264.90     5610.02     41.52 o 
   1   1  25        6.45      211.72     18.75 o 
  -1   2  25     8330.68     8206.26     56.39 o 
   0   2  25     1995.97     2189.26     27.68 o 
   1   2  25     8723.61     8516.59     56.06 o 
   2   2  25     2469.57     2565.36     31.02 o 
  -2   3  25     5363.81     5149.33     43.93 o 
  -1   3  25     3320.49     3457.95     37.71 o 
   0   3  25       78.30      142.89     16.80 o 
   1   3  25     3551.90     3568.63     41.20 o 
   2   3  25     5403.32     5224.92     47.03 o 
   3   3  25     1690.28     1674.29     33.93 o 
  -3   4  25     1533.24     1572.69     34.26 o 
  -2   4  25     6040.28     5843.43     53.55 o 
  -1   4  25     6156.15     6202.85     55.90 o 
   0   4  25     7828.10     8039.86     66.21 o 
   1   4  25     5980.28     6029.80     56.31 o 
   2   4  25     6109.93     6019.72     59.34 o 
   3   4  25     1429.52     1553.42     33.90 o 
   4   4  25     6884.12     6527.94     67.89 o 
  -4   5  25     7158.56     6786.09     76.48 o 
  -3   5  25    10626.89    10390.68     91.44 o 
  -2   5  25     7684.22     7545.00     73.06 o 
  -1   5  25     3683.53     3574.49     45.33 o 
   0   5  25      301.40      295.69     19.63 o 
   1   5  25     3910.49     3801.82     50.35 o 
   2   5  25     7760.49     7759.41     79.98 o 
   3   5  25    10910.99    10419.43     95.67 o 
   4   5  25     7163.98     6854.86     83.20 o 
   5   5  25     3043.38     2968.55     56.74 o 
  -5   6  25      208.65      148.81     26.74 o 
  -4   6  25     8170.73     7767.35     94.54 o 
  -3   6  25     2155.66     2228.91     47.93 o 
  -2   6  25     2754.97     2613.34     51.47 o 
  -1   6  25     2928.60     2871.42     48.48 o 
   0   6  25     7000.19     7241.68     72.98 o 
   1   6  25     2964.79     2823.47     48.07 o 
   2   6  25     2787.37     2757.88     54.01 o 
   3   6  25     2194.53     2280.89     53.32 o 
   4   6  25     8065.69     7721.50     95.61 o 
   5   6  25      203.96      144.88     26.51 o 
   6   6  25     8453.13     8343.61    119.55 o 
  -6   7  25     1366.57     1376.75     60.82 o 
  -5   7  25     2762.01     2565.64     66.39 o 
  -4   7  25      126.24       84.24     28.44 o 
  -3   7  25     2428.99     2510.06     65.97 o 
  -2   7  25      324.49      271.36     31.48 o 
  -1   7  25      851.23      892.59     38.17 o 
   0   7  25     5661.58     5510.43     80.16 o 
   1   7  25      827.81      907.21     38.74 o 
   2   7  25      367.24      323.47     30.94 o 
   3   7  25     2495.03     2479.07     62.90 o 
   4   7  25      139.71      188.59     29.93 o 
   5   7  25     2766.20     2538.17     62.36 o 
   6   7  25     1371.89     1393.47     54.41 o 
   7   7  25      175.94      239.25     39.96 o 
  -7   8  25      197.66      289.06     50.43 o 
  -6   8  25       65.24       40.56     36.92 o 
  -5   8  25     2101.86     1819.59     64.78 o 
  -4   8  25      289.66      294.21     39.62 o 
  -3   8  25     1047.29     1106.84     56.09 o 
  -2   8  25      268.59      304.35     36.52 o 
  -1   8  25     1906.29     1827.00     56.97 o 
   0   8  25       62.09       36.03     27.16 o 
   1   8  25     1907.94     1768.80     53.65 o 
   2   8  25      269.81      382.44     44.53 o 
   3   8  25     1031.41     1064.39     51.96 o 
   4   8  25      282.06      286.36     37.25 o 
   5   8  25     2144.37     1978.03     62.93 o 
   6   8  25       69.38       52.07     32.11 o 
   7   8  25      209.96      291.67     45.91 o 
  -6   9  25      378.52      467.12     54.16 o 
  -5   9  25     1080.49     1180.06     59.74 o 
  -4   9  25     1861.18     1911.93     72.23 o 
  -3   9  25      149.91      117.68     36.42 o 
  -2   9  25      682.92      788.48     49.16 o 
  -1   9  25       64.11      124.41     32.56 o 
   0   9  25     1298.06     1331.15     57.25 o 
   1   9  25       67.85      181.20     32.22 o 
   2   9  25      675.46      751.80     45.90 o 
   3   9  25      164.40      155.81     32.76 o 
   4   9  25     1854.25     1795.86     66.44 o 
   5   9  25     1122.88     1148.18     55.07 o 
   6   9  25      402.87      478.66     53.26 o 
  -4  10  25      119.74       89.02     37.74 o 
  -3  10  25      103.41      102.15     37.44 o 
  -2  10  25      287.01      215.43     40.55 o 
  -1  10  25     1520.75     1537.71     63.74 o 
   0  10  25      762.35      794.11     61.28 o 
   1  10  25     1487.65     1609.87     61.52 o 
   2  10  25      270.00      281.74     38.22 o 
   3  10  25       95.52       52.19     35.66 o 
   4  10  25      125.06       69.88     40.38 o 
  -1  11  25      273.56      198.26     53.80 o 
   0  11  25      122.17      100.77     47.42 o 
   1  11  25      286.94      304.66     53.47 o 
   0   1  26    23579.93    22652.19    108.78 o 
   1   1  26    17319.15    16801.88     87.71 o 
  -1   2  26     1752.71     1962.87     29.43 o 
   0   2  26     5357.51     5383.23     45.15 o 
   1   2  26     1728.51     1903.14     26.10 o 
   2   2  26    34215.51    32790.29    151.32 o 
  -2   3  26     5857.92     5795.77     49.73 o 
  -1   3  26     5779.08     5615.36     46.35 o 
   0   3  26     3454.09     3271.48     34.99 o 
   1   3  26     5799.92     5663.59     50.06 o 
   2   3  26     6002.00     5835.52     55.65 o 
   3   3  26      390.67      439.13     19.61 o 
  -3   4  26     1561.99     1622.48     35.24 o 
  -2   4  26     1971.05     2243.17     38.50 o 
  -1   4  26     4501.31     4367.15     50.90 o 
   0   4  26      528.51      601.21     21.71 o 
   1   4  26     4412.84     4262.93     49.99 o 
   2   4  26     2158.61     2459.94     39.55 o 
   3   4  26     1596.33     1669.27     39.20 o 
   4   4  26      306.25      351.27     23.81 o 
  -4   5  26      657.34      734.97     34.02 o 
  -3   5  26     4328.02     4420.95     58.81 o 
  -2   5  26     1942.12     2080.04     40.68 o 
  -1   5  26     2918.13     2871.83     43.68 o 
   0   5  26       24.04        4.09     14.90 o 
   1   5  26     2920.24     2937.09     47.37 o 
   2   5  26     1851.75     1924.48     42.34 o 
   3   5  26     4277.46     4487.76     64.66 o 
   4   5  26      701.54      871.33     35.96 o 
   5   5  26      882.26      785.88     35.11 o 
  -5   6  26      222.91      217.08     28.65 o 
  -4   6  26      325.76      421.07     31.35 o 
  -3   6  26     1409.26     1460.83     43.35 o 
  -2   6  26     1032.94     1071.81     35.93 o 
  -1   6  26     4968.59     4777.71     64.54 o 
   0   6  26       51.30      142.58     21.03 o 
   1   6  26     4992.34     4747.80     69.69 o 
   2   6  26     1004.46      987.08     40.56 o 
   3   6  26     1420.71     1525.05     46.41 o 
   4   6  26      291.78      350.41     30.49 o 
   5   6  26      232.46      223.69     29.69 o 
   6   6  26      645.70      544.69     41.23 o 
  -6   7  26     1106.59     1211.18     63.71 o 
  -5   7  26      938.30      959.17     52.87 o 
  -4   7  26     1241.51     1160.23     51.11 o 
  -3   7  26     1055.53     1063.57     48.91 o 
  -2   7  26     1146.31     1133.20     45.98 o 
  -1   7  26     5438.00     5189.37     77.78 o 
   0   7  26     5560.30     5638.09     77.74 o 
   1   7  26     5289.77     5083.16     77.45 o 
   2   7  26     1114.44     1132.31     47.05 o 
   3   7  26     1020.41     1148.57     47.85 o 
   4   7  26     1347.45     1336.13     51.25 o 
   5   7  26      944.29      898.55     45.90 o 
   6   7  26     1139.82     1202.82     55.36 o 
   7   7  26     4189.41     3775.63     99.47 o 
  -7   8  26     1496.81     1473.85     79.81 o 
  -6   8  26      117.22      127.57     41.02 o 
  -5   8  26       62.89       40.33     36.43 o 
  -4   8  26     1250.82     1293.05     60.37 o 
  -3   8  26     1736.92     1654.17     74.89 o 
  -2   8  26     8661.68     8054.07    118.22 o 
  -1   8  26       35.45       59.21     28.86 o 
   0   8  26      627.65      572.71     42.05 o 
   1   8  26       38.85       57.40     26.61 o 
   2   8  26     8505.86     8019.12    112.50 o 
   3   8  26     1735.40     1679.81     61.25 o 
   4   8  26     1304.25     1237.06     55.50 o 
   5   8  26       57.98      131.46     33.04 o 
   6   8  26      113.74       93.75     36.86 o 
   7   8  26     1500.59     1537.33     73.40 o 
  -6   9  26       39.98       43.75     41.60 o 
  -5   9  26     2524.57     2506.15     89.17 o 
  -4   9  26      571.25      465.35     46.83 o 
  -3   9  26      296.56      275.13     41.33 o 
  -2   9  26      795.87      776.84     53.16 o 
  -1   9  26     2355.77     2255.99     85.41 o 
   0   9  26      699.91      763.49     47.83 o 
   1   9  26     2391.01     2321.73     66.94 o 
   2   9  26      790.84      894.51     48.87 o 
   3   9  26      320.35      261.80     37.93 o 
   4   9  26      590.52      473.39     44.21 o 
   5   9  26     2505.63     2389.37     76.44 o 
   6   9  26       39.28       54.10     40.44 o 
  -4  10  26      163.40      133.99     43.32 o 
  -3  10  26      413.75      401.84     50.01 o 
  -2  10  26      173.21      193.49     40.84 o 
  -1  10  26     1248.16     1245.28     65.67 o 
   0  10  26        0.10      -15.97     33.14 o 
   1  10  26     1218.50     1217.87     59.66 o 
   2  10  26      182.19      183.27     36.65 o 
   3  10  26      393.25      382.49     45.70 o 
   4  10  26      159.48      118.12     44.53 o 
   0   1  27     4594.37     4810.58     41.78 o 
   1   1  27      694.95     1179.65     27.14 o 
  -1   2  27     3844.93     3632.00     37.36 o 
   0   2  27      676.75      785.60     21.11 o 
   1   2  27     3745.80     3473.33     38.61 o 
   2   2  27     7641.19     8229.21     64.90 o 
  -2   3  27     1234.58     1220.12     25.19 o 
  -1   3  27    11215.50    11079.58     74.76 o 
   0   3  27        9.84       19.14     12.24 o 
   1   3  27    11351.39    11233.62     79.54 o 
   2   3  27     1242.01     1299.33     29.11 o 
   3   3  27       19.76       38.33     16.26 o 
  -3   4  27     1275.55     1226.65     32.03 o 
  -2   4  27    17565.28    16995.35    118.02 o 
  -1   4  27     3015.12     2904.88     42.54 o 
   0   4  27      521.79      595.80     23.32 o 
   1   4  27     2892.22     2823.94     41.86 o 
   2   4  27    17261.13    16619.92    115.93 o 
   3   4  27     1378.47     1446.67     45.63 o 
   4   4  27     9463.80     9140.75    101.24 o 
  -4   5  27     3882.91     3740.99     68.49 o 
  -3   5  27    13348.75    12801.08    110.61 o 
  -2   5  27     3645.96     3509.95     53.19 o 
  -1   5  27     1908.90     1935.56     37.55 o 
   0   5  27     1721.83     1635.34     36.30 o 
   1   5  27     1916.16     2030.16     41.37 o 
   2   5  27     3530.40     3445.48     54.67 o 
   3   5  27    12971.58    12318.63    121.91 o 
   4   5  27     3910.26     3883.04     66.47 o 
   5   5  27       79.86       72.71     25.87 o 
  -5   6  27      689.90      758.95     41.77 o 
  -4   6  27     2003.33     1930.98     51.40 o 
  -3   6  27     3879.18     3705.29     69.09 o 
  -2   6  27      447.22      475.47     28.49 o 
  -1   6  27     3478.82     3454.11     54.42 o 
   0   6  27     3709.87     3648.83     57.43 o 
   1   6  27     3427.85     3180.63     61.03 o 
   2   6  27      449.36      442.13     32.39 o 
   3   6  27     3846.75     3871.54     68.54 o 
   4   6  27     1970.17     1935.72     54.54 o 
   5   6  27      702.35      699.59     40.65 o 
   6   6  27      314.12      395.10     38.77 o 
  -6   7  27     2435.70     2411.49     85.47 o 
  -5   7  27     1729.42     1889.31     75.69 o 
  -4   7  27      861.00      873.79     47.32 o 
  -3   7  27      151.60      110.88     30.31 o 
  -2   7  27     1767.71     1738.88     62.93 o 
  -1   7  27     1514.73     1543.22     70.65 o 
   0   7  27     6826.53     6558.47     93.91 o 
   1   7  27     1484.51     1574.72     48.51 o 
   2   7  27     1626.11     1581.38     53.59 o 
   3   7  27      174.91      160.55     29.73 o 
   4   7  27      929.35      991.55     46.46 o 
   5   7  27     1706.81     1821.97     59.68 o 
   6   7  27     2433.23     2505.41     79.05 o 
   7   7  27       36.97      154.78     41.65 o 
  -7   8  27      891.79     1042.95     85.26 o 
  -6   8  27      175.78      115.16     44.12 o 
  -5   8  27     1410.76     1509.72     71.68 o 
  -4   8  27     1032.39     1038.24     56.71 o 
  -3   8  27      505.83      686.29     48.49 o 
  -2   8  27      635.37      813.93     47.98 o 
  -1   8  27     3001.84     2827.66     72.41 o 
   0   8  27      292.15      225.33     34.22 o 
   1   8  27     2928.38     2819.12     68.16 o 
   2   8  27      693.31      855.27     48.67 o 
   3   8  27      510.32      587.55     43.88 o 
   4   8  27     1009.24      958.93     51.92 o 
   5   8  27     1474.12     1695.45     64.26 o 
   6   8  27      160.41       93.13     40.21 o 
   7   8  27      865.72      943.77     69.57 o 
  -5   9  27      564.59      648.08     57.72 o 
  -4   9  27      185.59      161.27     39.12 o 
  -3   9  27      107.94      121.05     38.03 o 
  -2   9  27      614.27      674.81     55.52 o 
  -1   9  27       46.08       97.68     35.36 o 
   0   9  27      270.73      285.04     37.84 o 
   1   9  27       52.50       65.26     31.84 o 
   2   9  27      607.27      639.35     44.17 o 
   3   9  27       98.78      172.92     37.30 o 
   4   9  27      179.94      204.04     37.76 o 
   5   9  27      606.80      579.10     58.07 o 
  -3  10  27       84.60       32.20     37.86 o 
  -2  10  27      556.20      450.69     52.26 o 
  -1  10  27      341.89      462.54     48.59 o 
   0  10  27      133.13      135.93     41.52 o 
   1  10  27      344.95      344.41     43.42 o 
   2  10  27      576.92      527.85     50.33 o 
   3  10  27       74.00       56.19     39.04 o 
   0   0  28    66584.33    63576.51    502.28 o 
   0   1  28       14.06      143.56     13.67 o 
   1   1  28    20563.34    19887.41    106.35 o 
  -1   2  28     5315.77     5112.83     45.14 o 
   0   2  28        1.50      -15.99     10.66 o 
   1   2  28     5286.92     5009.80     48.15 o 
   2   2  28      546.76      553.50     19.58 o 
  -2   3  28     2937.09     2953.05     41.16 o 
  -1   3  28     8558.48     8569.23     66.24 o 
   0   3  28      117.43      146.49     15.70 o 
   1   3  28     8283.33     8193.75     68.73 o 
   2   3  28     2945.60     2933.63     42.62 o 
   3   3  28      170.42      179.66     19.13 o 
  -3   4  28     1061.39      977.08     32.72 o 
  -2   4  28     1021.54     1121.95     37.34 o 
  -1   4  28     2278.21     2256.88     38.86 o 
   0   4  28     5388.36     5328.09     56.90 o 
   1   4  28     2342.02     2286.79     38.99 o 
   2   4  28     1080.36     1270.44     43.93 o 
   3   4  28      931.24      915.09     32.53 o 
   4   4  28      396.15      546.67     30.04 o 
  -4   5  28     5220.28     5229.04     81.84 o 
  -3   5  28      784.28      921.52     34.70 o 
  -2   5  28       27.08       78.46     18.96 o 
  -1   5  28     2859.83     2654.94     43.18 o 
   0   5  28      294.14      341.87     23.45 o 
   1   5  28     2906.55     2661.47     48.55 o 
   2   5  28       30.44      104.88     22.56 o 
   3   5  28      742.65      924.24     41.64 o 
   4   5  28     5128.88     5083.40     77.18 o 
   5   5  28      338.25      271.91     31.52 o 
  -5   6  28       50.77       41.67     25.31 o 
  -4   6  28      467.92      504.57     35.05 o 
  -3   6  28      105.96      202.80     28.04 o 
  -2   6  28     1351.20     1311.66     40.72 o 
  -1   6  28       59.89      124.80     22.92 o 
   0   6  28    17925.17    17733.30    143.84 o 
   1   6  28       67.34       81.39     23.83 o 
   2   6  28     1443.40     1498.76     48.28 o 
   3   6  28       84.31      127.67     25.99 o 
   4   6  28      460.03      496.01     35.24 o 
   5   6  28       47.82       35.06     26.13 o 
   6   6  28     4737.18     4442.54     90.38 o 
  -6   7  28      452.85      610.66     53.17 o 
  -5   7  28      577.45      740.30     50.68 o 
  -4   7  28      129.52       70.19     32.37 o 
  -3   7  28      707.28      635.31     47.23 o 
  -2   7  28     1693.36     1814.47     56.48 o 
  -1   7  28     5031.44     5035.10     85.62 o 
   0   7  28       29.69      113.95     28.01 o 
   1   7  28     5019.92     4790.87     84.94 o 
   2   7  28     1691.12     1717.50     55.69 o 
   3   7  28      727.65      654.64     41.41 o 
   4   7  28      129.03      114.40     29.40 o 
   5   7  28      568.23      613.85     46.36 o 
   6   7  28      452.33      519.79     45.32 o 
   7   7  28     1834.55     1785.31     77.06 o 
  -6   8  28       59.55       49.61     40.97 o 
  -5   8  28      516.93      551.94     53.02 o 
  -4   8  28      976.52      971.07     60.70 o 
  -3   8  28     1801.47     1698.45     77.52 o 
  -2   8  28       17.33       72.82     31.22 o 
  -1   8  28     1878.80     1979.19     69.16 o 
   0   8  28      270.32      177.37     33.03 o 
   1   8  28     1902.82     1965.89     68.55 o 
   2   8  28       16.49       45.99     29.63 o 
   3   8  28     1832.66     1864.77     64.83 o 
   4   8  28      951.43      923.01     52.72 o 
   5   8  28      501.97      544.04     46.11 o 
   6   8  28       63.83       20.71     37.54 o 
  -5   9  28      775.53      789.55     61.66 o 
  -4   9  28     1454.17     1363.26     66.98 o 
  -3   9  28      118.31      120.42     37.13 o 
  -2   9  28     3527.80     3372.67     88.63 o 
  -1   9  28     2189.56     2002.07     72.40 o 
   0   9  28       92.35       61.71     33.89 o 
   1   9  28     2117.33     2185.55     71.18 o 
   2   9  28     3453.18     3383.02     79.90 o 
   3   9  28      124.66       77.23     33.62 o 
   4   9  28     1474.53     1405.71     62.87 o 
   5   9  28      755.28      654.36     51.23 o 
  -3  10  28       71.41       30.28     38.48 o 
  -2  10  28      177.53      175.25     45.96 o 
  -1  10  28     1738.70     1695.37     76.20 o 
   0  10  28     2777.62     2759.09     96.62 o 
   1  10  28     1728.96     1711.87     75.76 o 
   2  10  28      157.73      140.05     51.97 o 
   3  10  28       74.51       95.23     44.22 o 
   0   1  29     3510.18     3544.18     39.02 o 
   1   1  29     1313.19     1867.34     39.38 o 
  -1   2  29     3286.97     3234.38     37.84 o 
   0   2  29      123.13      122.41     13.99 o 
   1   2  29     3114.91     3089.42     38.59 o 
   2   2  29     6737.41     6976.96     62.02 o 
  -2   3  29      836.43      922.73     28.95 o 
  -1   3  29     8379.71     8441.35     70.54 o 
   0   3  29      110.80      140.04     17.15 o 
   1   3  29     8565.64     8600.89     74.20 o 
   2   3  29      755.83      775.22     26.26 o 
   3   3  29      162.27      197.40     21.17 o 
  -3   4  29     1077.94     1105.41     36.85 o 
  -2   4  29    10790.17     9963.97     86.42 o 
  -1   4  29     4264.24     4137.46     51.87 o 
   0   4  29        5.33       16.11     15.95 o 
   1   4  29     4280.11     4206.71     53.69 o 
   2   4  29    10674.73     9905.34     89.61 o 
   3   4  29     1109.60     1152.62     37.91 o 
   4   4  29     3390.34     3247.18     57.16 o 
  -4   5  29     2726.75     2857.99     63.06 o 
  -3   5  29    11030.20    10715.89    109.15 o 
  -2   5  29     4966.36     4607.44     61.83 o 
  -1   5  29      136.72      164.69     21.81 o 
   0   5  29     3811.36     3730.05     56.00 o 
   1   5  29      132.96      139.77     21.81 o 
   2   5  29     5064.68     4701.84     82.54 o 
   3   5  29    11081.57    10796.28    119.24 o 
   4   5  29     2667.76     2772.55     59.10 o 
   5   5  29      179.26      249.94     30.85 o 
  -5   6  29      571.51      618.03     43.11 o 
  -4   6  29     1741.22     1781.44     69.13 o 
  -3   6  29     5247.66     4988.42     84.80 o 
  -2   6  29     1463.10     1524.79     44.96 o 
  -1   6  29     3186.28     3216.09     57.55 o 
   0   6  29     3029.23     3146.20     59.93 o 
   1   6  29     3137.16     3189.30     62.31 o 
   2   6  29     1487.69     1628.75     50.29 o 
   3   6  29     5221.68     5100.52     83.51 o 
   4   6  29     1897.57     1831.01     54.81 o 
   5   6  29      554.59      650.99     67.83 o 
   6   6  29      717.90      852.74     49.64 o 
  -6   7  29     3490.05     3415.39     96.24 o 
  -5   7  29      857.59      840.31     53.02 o 
  -4   7  29      233.50      242.32     38.46 o 
  -3   7  29       56.97       73.41     28.68 o 
  -2   7  29      366.90      345.62     35.24 o 
  -1   7  29     1773.02     1740.02     56.59 o 
   0   7  29     4919.42     4759.67     82.04 o 
   1   7  29     1817.91     1883.56     58.57 o 
   2   7  29      385.69      318.00     34.98 o 
   3   7  29       39.37       29.99     26.75 o 
   4   7  29      234.00      255.81     33.94 o 
   5   7  29      850.55      832.66     47.31 o 
   6   7  29     3527.93     3428.82     89.14 o 
   7   7  29       95.12      182.71     43.00 o 
  -6   8  29        8.65      -26.06     39.37 o 
  -5   8  29     1147.30     1091.52     65.05 o 
  -4   8  29      872.79      889.65     59.38 o 
  -3   8  29      295.28      385.41     43.89 o 
  -2   8  29      966.39     1078.80     57.99 o 
  -1   8  29      618.71      564.29     45.98 o 
   0   8  29      390.31      414.05     39.63 o 
   1   8  29      671.93      656.38     46.20 o 
   2   8  29      965.77     1061.90     53.42 o 
   3   8  29      305.21      365.19     40.65 o 
   4   8  29      932.65      869.02     52.00 o 
   5   8  29     1151.49     1144.71     57.26 o 
   6   8  29        9.54       11.50     38.02 o 
  -5   9  29      418.61      430.79     57.92 o 
  -4   9  29      193.40      317.26     48.90 o 
  -3   9  29      174.05      221.90     41.31 o 
  -2   9  29      728.15      784.23     58.37 o 
  -1   9  29       34.56      100.75     36.21 o 
   0   9  29        0.99      -44.36     29.57 o 
   1   9  29       27.57       47.25     31.73 o 
   2   9  29      737.13      735.35     50.37 o 
   3   9  29      171.54      183.11     38.39 o 
   4   9  29      197.35      236.68     40.14 o 
   5   9  29      421.56      482.11     49.94 o 
  -2  10  29      586.44      474.19     61.59 o 
  -1  10  29      108.56      197.93     50.33 o 
   0  10  29       17.69      128.36     45.30 o 
   1  10  29      102.11      109.86     41.85 o 
   2  10  29      564.81      586.79     55.79 o 
   0   1  30    12262.40    12033.59     80.98 o 
   1   1  30     9020.76     8726.58     66.85 o 
  -1   2  30      481.24      593.88     20.56 o 
   0   2  30      874.95      774.17     22.77 o 
   1   2  30      492.24      636.62     21.56 o 
   2   2  30    14402.27    13863.14     99.68 o 
  -2   3  30     5159.50     5015.19     58.77 o 
  -1   3  30     6480.58     6435.13     71.23 o 
   0   3  30     1644.72     1610.92     34.01 o 
   1   3  30     6340.07     6338.95     63.63 o 
   2   3  30     5062.28     4903.11     57.97 o 
   3   3  30      138.06      179.53     19.96 o 
  -3   4  30      687.61      726.68     31.02 o 
  -2   4  30     3047.35     3042.27     50.77 o 
  -1   4  30     2745.44     2884.97     44.29 o 
   0   4  30     1235.38     1384.28     34.51 o 
   1   4  30     2748.61     2825.50     47.05 o 
   2   4  30     2991.66     3112.29     54.27 o 
   3   4  30      682.90      736.76     35.45 o 
   4   4  30      317.49      421.48     33.05 o 
  -4   5  30      314.29      415.12     33.41 o 
  -3   5  30     2866.48     3012.77     61.57 o 
  -2   5  30     1559.46     1626.36     40.47 o 
  -1   5  30     1527.59     1543.74     42.69 o 
   0   5  30      347.28      330.67     25.47 o 
   1   5  30     1452.41     1535.64     47.63 o 
   2   5  30     1560.91     1597.53     48.97 o 
   3   5  30     2823.33     2794.46     63.35 o 
   4   5  30      283.23      340.62     30.93 o 
   5   5  30       50.21       50.77     26.17 o 
  -5   6  30      492.86      434.69     37.55 o 
  -4   6  30     1087.23     1005.87     58.79 o 
  -3   6  30     1131.31     1067.37     49.36 o 
  -2   6  30      335.97      269.86     27.50 o 
  -1   6  30     5263.73     5012.51     78.29 o 
   0   6  30        0.71       51.05     23.79 o 
   1   6  30     5255.42     5050.30     81.27 o 
   2   6  30      374.46      388.38     34.58 o 
   3   6  30     1155.64     1154.08     48.02 o 
   4   6  30     1184.82     1145.21     48.53 o 
   5   6  30      452.32      448.03     51.77 o 
   6   6  30      526.08      647.23     49.51 o 
  -6   7  30     1240.29     1185.99     72.54 o 
  -5   7  30      213.62      239.35     40.65 o 
  -4   7  30     1444.64     1436.57     61.96 o 
  -3   7  30      728.72      776.11     49.63 o 
  -2   7  30      379.08      372.39     35.57 o 
  -1   7  30     2805.91     2693.85     67.53 o 
   0   7  30     3812.25     3809.55     81.43 o 
   1   7  30     2816.41     2665.04     67.35 o 
   2   7  30      426.97      459.24     38.47 o 
   3   7  30      704.27      843.71     46.09 o 
   4   7  30     1435.98     1440.08     55.31 o 
   5   7  30      211.90      272.61     37.74 o 
   6   7  30     1229.36     1230.28     62.58 o 
   7   7  30     3003.75     2616.53     91.05 o 
  -6   8  30      350.36      371.31     54.78 o 
  -5   8  30      568.80      599.37     56.94 o 
  -4   8  30     1458.36     1468.74     70.84 o 
  -3   8  30     1646.42     1712.31     68.02 o 
  -2   8  30     5531.15     5255.08    113.51 o 
  -1   8  30      548.78      493.08     46.03 o 
   0   8  30      110.71       99.56     33.50 o 
   1   8  30      533.08      519.50     43.22 o 
   2   8  30     5651.41     5298.23    100.69 o 
   3   8  30     1610.89     1582.82     63.07 o 
   4   8  30     1434.37     1480.51     80.98 o 
   5   8  30      582.18      666.00     52.39 o 
   6   8  30      349.78      344.03     49.71 o 
  -4   9  30      496.71      514.50     59.41 o 
  -3   9  30      456.35      349.53     46.19 o 
  -2   9  30      865.25      871.06     60.46 o 
  -1   9  30     1535.99     1585.18     68.51 o 
   0   9  30      154.36      137.90     37.40 o 
   1   9  30     1500.15     1532.98     63.38 o 
   2   9  30      828.38      871.25     53.57 o 
   3   9  30      456.87      373.13     43.49 o 
   4   9  30      515.35      564.10     51.46 o 
  -1  10  30      533.25      627.55     76.80 o 
   0  10  30        1.76       49.07     42.09 o 
   1  10  30      571.98      599.37     60.72 o 
   0   1  31     2010.43     2264.03     34.14 o 
   1   1  31      354.15      575.25     21.38 o 
  -1   2  31     3614.35     3503.02     44.84 o 
   0   2  31      358.01      373.26     19.30 o 
   1   2  31     3591.79     3455.50     45.18 o 
   2   2  31       20.61      138.95     19.14 o 
  -2   3  31     2337.52     2370.80     43.70 o 
  -1   3  31     2621.85     2808.69     47.47 o 
   0   3  31        4.45      117.77     17.59 o 
   1   3  31     2516.98     2697.34     44.32 o 
   2   3  31     2188.10     2393.93     81.99 o 
   3   3  31     2615.00     2553.92     46.51 o 
  -3   4  31      916.98     1032.57     36.21 o 
  -2   4  31     2807.43     2738.51     50.16 o 
  -1   4  31     6588.48     6257.46     79.19 o 
   0   4  31     3805.30     3770.98     52.41 o 
   1   4  31     6722.86     6192.59     69.62 o 
   2   4  31     2744.89     2626.02     53.40 o 
   3   4  31      888.00      955.61     39.07 o 
   4   4  31     6068.94     6032.23     92.79 o 
  -4   5  31     2508.46     2549.26     61.27 o 
  -3   5  31     6319.64     5990.53    121.84 o 
  -2   5  31     3427.09     3453.29     59.17 o 
  -1   5  31     3334.27     3338.14     58.80 o 
   0   5  31      290.00      364.00     31.73 o 
   1   5  31     3292.72     3308.87     60.29 o 
   2   5  31     3421.30     3460.78     67.22 o 
   3   5  31     6227.38     5663.78     86.32 o 
   4   5  31     2564.89     2512.24     64.19 o 
   5   5  31      221.54      171.90     29.68 o 
  -5   6  31      316.70      341.75     41.20 o 
  -4   6  31     3305.40     3060.11     80.14 o 
  -3   6  31     1276.77     1252.04     53.11 o 
  -2   6  31      439.16      379.17     31.50 o 
  -1   6  31      168.60      145.87     28.04 o 
   0   6  31     4011.28     3990.86     74.33 o 
   1   6  31      194.10      211.95     30.84 o 
   2   6  31      438.58      391.45     35.38 o 
   3   6  31     1291.31     1280.05     50.31 o 
   4   6  31     3354.14     3013.44     70.87 o 
   5   6  31      292.46      350.95     38.35 o 
   6   6  31     3061.07     2938.40     84.78 o 
  -6   7  31      427.32      465.91     52.68 o 
  -5   7  31     1248.98     1246.77     62.39 o 
  -4   7  31      332.39      349.29     41.47 o 
  -3   7  31      434.70      464.20     44.03 o 
  -2   7  31      877.43      838.27     50.05 o 
  -1   7  31      132.74      178.21     33.77 o 
   0   7  31     4151.19     3843.91     83.17 o 
   1   7  31      136.82      213.67     32.43 o 
   2   7  31      885.63      870.80     46.11 o 
   3   7  31      410.22      450.95     39.27 o 
   4   7  31      332.26      383.83     38.46 o 
   5   7  31     1255.89     1352.02     59.81 o 
   6   7  31      435.82      553.84     50.23 o 
   7   7  31      106.72      173.41     44.81 o 
  -5   8  31     1388.10     1638.61     76.04 o 
  -4   8  31      142.62      199.65     58.79 o 
  -3   8  31      290.52      350.76     47.16 o 
  -2   8  31      486.40      484.38     50.13 o 
  -1   8  31     1340.07     1418.82     63.14 o 
   0   8  31      123.16       23.38     32.63 o 
   1   8  31     1331.16     1467.79     59.80 o 
   2   8  31      485.83      610.30     46.90 o 
   3   8  31      304.42      399.67     42.55 o 
   4   8  31      136.37      194.61     37.82 o 
   5   8  31     1344.22     1473.27     68.46 o 
  -4   9  31      960.62     1004.46     71.44 o 
  -3   9  31      315.25      353.64     57.84 o 
  -2   9  31       95.65      108.23     40.73 o 
  -1   9  31      252.58      229.59     42.58 o 
   0   9  31      106.10       66.98     35.75 o 
   1   9  31      258.66      302.81     41.45 o 
   2   9  31       86.74       95.16     35.85 o 
   3   9  31      272.99      316.85     44.80 o 
   4   9  31      969.11      981.38     60.87 o 
   0   0  32    38909.33    36693.64    397.40 o 
   0   1  32     1576.12     1595.40     32.33 o 
   1   1  32     4496.76     4446.71     52.78 o 
  -1   2  32     5683.15     5387.71     58.36 o 
   0   2  32       24.10       32.18     15.83 o 
   1   2  32     5620.99     5338.97     56.19 o 
   2   2  32       38.60      123.67     19.85 o 
  -2   3  32     1651.91     1754.12     39.69 o 
  -1   3  32     5739.04     5511.34     68.09 o 
   0   3  32    10596.46    10150.41     87.19 o 
   1   3  32     5876.43     5574.08     62.93 o 
   2   3  32     1815.14     2001.28     41.34 o 
   3   3  32      513.03      590.33     29.68 o 
  -3   4  32      354.93      374.42     30.87 o 
  -2   4  32     1155.56     1188.90     38.78 o 
  -1   4  32      687.56      776.05     33.62 o 
   0   4  32     1708.21     1763.66     39.66 o 
   1   4  32      685.20      773.98     32.45 o 
   2   4  32     1160.64     1203.80     40.61 o 
   3   4  32      352.20      311.88     30.85 o 
   4   4  32      498.93      520.63     37.06 o 
  -4   5  32     1618.90     1590.02     54.69 o 
  -3   5  32      138.00      296.19     31.00 o 
  -2   5  32     1489.77     1525.13     45.59 o 
  -1   5  32     2237.73     2318.52     53.28 o 
   0   5  32       93.79      100.73     23.56 o 
   1   5  32     2323.09     2342.41     54.49 o 
   2   5  32     1461.81     1444.14     48.78 o 
   3   5  32      121.27      249.13     32.48 o 
   4   5  32     1659.35     1640.46     56.77 o 
   5   5  32      389.83      334.65     35.29 o 
  -5   6  32      625.60      601.48     47.68 o 
  -4   6  32     2180.04     2256.11     78.96 o 
  -3   6  32     1042.64      980.62     52.41 o 
  -2   6  32     2069.79     2121.69     68.27 o 
  -1   6  32      415.67      413.38     38.52 o 
   0   6  32    10798.24    10254.94    123.18 o 
   1   6  32      479.92      458.74     37.27 o 
   2   6  32     2114.25     2232.80     62.30 o 
   3   6  32     1011.73     1086.49     48.80 o 
   4   6  32     2097.77     2188.13     67.57 o 
   5   6  32      630.76      662.50     46.10 o 
   6   6  32     1879.17     2007.92     78.77 o 
  -6   7  32      292.46      377.10     49.54 o 
  -5   7  32     1558.80     1766.39     70.84 o 
  -4   7  32      359.40      274.55     40.36 o 
  -3   7  32     1294.19     1207.27     58.91 o 
  -2   7  32      486.65      511.21     48.62 o 
  -1   7  32     3247.90     3195.65     77.18 o 
   0   7  32       15.25       70.78     30.17 o 
   1   7  32     3302.62     3300.54     75.08 o 
   2   7  32      448.15      555.45     41.40 o 
   3   7  32     1311.63     1224.76     53.00 o 
   4   7  32      369.22      306.59     37.95 o 
   5   7  32     1515.97     1703.39     66.26 o 
   6   7  32      285.88      370.22     46.18 o 
  -5   8  32      311.84      429.68     52.39 o 
  -4   8  32     1436.61     1438.10     82.61 o 
  -3   8  32      525.30      523.60     58.31 o 
  -2   8  32      313.99      271.46     44.81 o 
  -1   8  32      638.82      757.88     52.39 o 
   0   8  32        0.38      -20.28     33.09 o 
   1   8  32      633.62      756.07     49.11 o 
   2   8  32      309.88      281.26     40.18 o 
   3   8  32      526.10      560.78     46.65 o 
   4   8  32     1446.56     1426.09     63.59 o 
   5   8  32      326.02      343.77     46.94 o 
  -3   9  32      174.17      196.91     52.59 o 
  -2   9  32     2034.50     2143.19     90.26 o 
  -1   9  32      505.15      397.07     50.79 o 
   0   9  32        2.85      -47.68     31.78 o 
   1   9  32      544.21      512.18     50.05 o 
   2   9  32     2035.31     1998.80     76.22 o 
   3   9  32      176.23      127.54     40.12 o 
   0   1  33      150.27      196.69     17.88 o 
   1   1  33      219.51      356.44     20.50 o 
  -1   2  33     1269.14     1358.82     36.68 o 
   0   2  33      673.04      778.85     27.84 o 
   1   2  33     1244.46     1388.35     34.03 o 
   2   2  33     5315.06     5509.66     62.54 o 
  -2   3  33      496.55      489.65     26.99 o 
  -1   3  33     7645.31     7681.38     84.05 o 
   0   3  33       35.08      218.35     22.33 o 
   1   3  33     7642.90     7457.09     83.08 o 
   2   3  33      504.98      484.14     27.15 o 
   3   3  33     3579.31     3598.36     61.12 o 
  -3   4  33      132.99      145.05     26.60 o 
  -2   4  33     5114.37     4879.21     70.60 o 
  -1   4  33     1404.07     1314.86     40.66 o 
   0   4  33     1558.02     1642.05     41.62 o 
   1   4  33     1312.90     1286.29     41.46 o 
   2   4  33     5019.80     4744.98     76.64 o 
   3   4  33      140.58      149.52     27.28 o 
   4   4  33      779.16      731.01     41.92 o 
  -4   5  33      753.68      878.24     44.97 o 
  -3   5  33     4315.85     4089.05     75.68 o 
  -2   5  33      553.63      492.70     35.27 o 
  -1   5  33      889.60      904.68     43.66 o 
   0   5  33     5950.37     5949.26     83.92 o 
   1   5  33      886.61      910.04     41.22 o 
   2   5  33      602.26      582.97     36.90 o 
   3   5  33     4250.19     4132.47     75.94 o 
   4   5  33      828.90      947.80     46.97 o 
   5   5  33     1228.85     1194.12     51.29 o 
  -5   6  33      744.99      832.11     54.42 o 
  -4   6  33      386.31      439.21     43.72 o 
  -3   6  33     3699.49     3471.44    101.38 o 
  -2   6  33      586.77      621.30     46.45 o 
  -1   6  33     2120.85     2205.04     65.12 o 
   0   6  33       33.03      100.47     29.76 o 
   1   6  33     2071.52     2181.24     61.96 o 
   2   6  33      579.91      565.69     40.47 o 
   3   6  33     3588.24     3495.78     75.78 o 
   4   6  33      371.09      451.75     49.03 o 
   5   6  33      760.78      837.39     50.92 o 
   6   6  33      129.56      128.87     42.63 o 
  -6   7  33     2310.75     2413.73     93.32 o 
  -5   7  33       49.08       48.63     36.40 o 
  -4   7  33      636.22      614.73     50.26 o 
  -3   7  33     1776.54     1573.81     70.73 o 
  -2   7  33     1161.55      980.43     59.33 o 
  -1   7  33     1092.10     1092.45     53.32 o 
   0   7  33      856.36      801.00     57.17 o 
   1   7  33     1100.30     1124.97     50.99 o 
   2   7  33     1201.94     1212.88     53.12 o 
   3   7  33     1808.21     1654.15     59.64 o 
   4   7  33      643.15      681.76     51.28 o 
   5   7  33       37.67      138.30     35.95 o 
   6   7  33     2249.98     2432.43     82.27 o 
  -5   8  33      358.30      361.00     55.53 o 
  -4   8  33     1661.55     1482.52     80.98 o 
  -3   8  33     1013.93     1100.52     71.11 o 
  -2   8  33     1274.46     1405.96     81.47 o 
  -1   8  33      408.46      364.11     44.60 o 
   0   8  33       47.34       -6.62     31.66 o 
   1   8  33      393.45      351.04     43.88 o 
   2   8  33     1262.31     1352.52     60.27 o 
   3   8  33     1030.05     1019.73     56.30 o 
   4   8  33     1697.59     1589.79     66.48 o 
   5   8  33      346.43      407.86     51.32 o 
  -3   9  33      895.83      997.09     86.11 o 
  -2   9  33      195.44      231.47     60.19 o 
  -1   9  33      283.13      274.33     54.64 o 
   0   9  33       18.22      -28.58     39.78 o 
   1   9  33      303.54      469.78     55.58 o 
   2   9  33      180.42      177.39     43.32 o 
   3   9  33      914.27      946.70     63.39 o 
   0   1  34     2105.20     2124.07     38.44 o 
   1   1  34     3441.68     3415.78     47.21 o 
  -1   2  34      215.07      273.04     23.46 o 
   0   2  34    11558.66    10632.38     90.52 o 
   1   2  34      184.38      269.34     21.78 o 
   2   2  34     5225.31     5283.95     64.15 o 
  -2   3  34     1050.86     1090.45     39.51 o 
  -1   3  34     4793.10     4765.40     66.29 o 
   0   3  34       18.88       39.26     20.27 o 
   1   3  34     4638.68     4604.85     62.06 o 
   2   3  34     1110.53     1208.07     38.35 o 
   3   3  34      203.19      248.82     26.38 o 
  -3   4  34      630.94      790.27     39.71 o 
  -2   4  34     1491.92     1484.61     44.93 o 
  -1   4  34     2982.37     2834.43     55.20 o 
   0   4  34     4193.21     4334.60     74.25 o 
   1   4  34     3106.22     2995.70     60.44 o 
   2   4  34     1437.30     1394.01     47.17 o 
   3   4  34      633.11      665.31     39.88 o 
   4   4  34      221.01      222.56     32.57 o 
  -4   5  34      658.19      695.52     42.77 o 
  -3   5  34     2213.31     2400.64     79.31 o 
  -2   5  34     1724.67     1670.04     53.27 o 
  -1   5  34     1940.64     1903.11     58.55 o 
   0   5  34        1.01      127.86     27.84 o 
   1   5  34     1957.91     1903.26     54.42 o 
   2   5  34     1834.87     1729.85     53.05 o 
   3   5  34     2205.07     2314.04     60.77 o 
   4   5  34      655.89      672.02     42.97 o 
   5   5  34     1978.04     1940.03     62.32 o 
  -5   6  34      337.16      297.11     43.23 o 
  -4   6  34      775.33      688.91     50.57 o 
  -3   6  34       40.83      108.08     35.18 o 
  -2   6  34     1618.08     1532.32     66.93 o 
  -1   6  34     1884.48     1737.65     65.05 o 
   0   6  34      226.30      196.65     34.28 o 
   1   6  34     1930.10     1852.10     59.76 o 
   2   6  34     1620.32     1599.87     55.94 o 
   3   6  34       44.83      101.53     30.44 o 
   4   6  34      778.04      803.93     49.46 o 
   5   6  34      304.81      285.23     40.08 o 
   6   6  34      466.16      392.60     51.29 o 
  -6   7  34      781.73      808.27     62.51 o 
  -5   7  34      457.50      450.85     49.14 o 
  -4   7  34     2832.54     2738.84     93.07 o 
  -3   7  34      184.64      123.63     39.72 o 
  -2   7  34      678.19      784.12     59.43 o 
  -1   7  34      717.98      807.66     52.28 o 
   0   7  34     1152.37     1210.94     55.77 o 
   1   7  34      740.86      770.40     45.54 o 
   2   7  34      686.09      699.95     46.03 o 
   3   7  34      211.37      216.55     35.71 o 
   4   7  34     2798.85     2768.50     83.92 o 
   5   7  34      478.25      490.96     50.52 o 
   6   7  34      756.67      781.06     61.90 o 
  -4   8  34      448.51      464.54     63.18 o 
  -3   8  34     1353.22     1366.55     78.10 o 
  -2   8  34     1767.26     1590.53     81.08 o 
  -1   8  34     1147.99     1027.07     64.89 o 
   0   8  34        5.81       22.83     33.60 o 
   1   8  34     1152.56     1187.77     62.50 o 
   2   8  34     1849.02     1634.09     69.13 o 
   3   8  34     1330.57     1379.32     62.62 o 
   4   8  34      446.90      556.65     54.74 o 
  -2   9  34      520.50      703.83     77.63 o 
  -1   9  34      451.47      480.74     60.81 o 
   0   9  34      373.00      342.04     53.50 o 
   1   9  34      456.27      513.76     59.03 o 
   2   9  34      564.30      601.40     57.09 o 
   0   1  35        8.57       73.35     18.01 o 
   1   1  35     6552.24     6361.55     70.69 o 
  -1   2  35      666.90      734.00     30.63 o 
   0   2  35     6973.57     7034.13     72.78 o 
   1   2  35      585.50      591.59     29.03 o 
   2   2  35     1263.66     1246.96     39.54 o 
  -2   3  35     3518.78     3451.78     64.25 o 
  -1   3  35      111.81      149.10     23.37 o 
   0   3  35     1274.56     1314.19     39.11 o 
   1   3  35      105.01      176.86     22.27 o 
   2   3  35     3541.78     3536.14     61.33 o 
   3   3  35      474.26      539.33     37.01 o 
  -3   4  35     1780.70     1753.36     59.47 o 
  -2   4  35       90.91      150.53     25.84 o 
  -1   4  35     3000.66     2989.26     59.13 o 
   0   4  35     7794.38     7585.15    101.89 o 
   1   4  35     2971.87     2772.44     61.09 o 
   2   4  35      104.01       99.41     25.83 o 
   3   4  35     1750.07     1708.49     60.09 o 
   4   4  35     1039.31     1176.19     49.85 o 
  -4   5  35     1462.46     1501.59     55.87 o 
  -3   5  35      923.43      834.37     50.89 o 
  -2   5  35      872.01      893.23     56.44 o 
  -1   5  35     3392.84     3230.27     75.51 o 
   0   5  35     3713.17     3468.90     75.50 o 
   1   5  35     3409.15     3236.38     67.80 o 
   2   5  35      934.42      940.89     43.78 o 
   3   5  35      920.24      879.89     45.89 o 
   4   5  35     1456.87     1520.98     56.12 o 
   5   5  35      183.17      195.75     35.89 o 
  -5   6  35     1385.68     1495.00     67.09 o 
  -4   6  35     1590.22     1503.57     69.99 o 
  -3   6  35      730.52      783.86     55.56 o 
  -2   6  35      220.65      257.77     41.16 o 
  -1   6  35       35.96       59.52     31.17 o 
   0   6  35     1484.57     1501.02     58.33 o 
   1   6  35       39.89       58.35     28.20 o 
   2   6  35      196.57      245.90     33.89 o 
   3   6  35      733.58      669.08     43.94 o 
   4   6  35     1559.70     1590.62     62.76 o 
   5   6  35     1419.17     1450.03     62.49 o 
   6   6  35      957.53      742.72     59.02 o 
  -5   7  35      747.85      779.22     56.23 o 
  -4   7  35      405.42      440.84     51.89 o 
  -3   7  35      718.51      740.51     57.39 o 
  -2   7  35      620.25      724.99     57.07 o 
  -1   7  35      897.63      936.36     56.12 o 
   0   7  35       92.59       30.66     30.73 o 
   1   7  35      877.05      865.13     51.38 o 
   2   7  35      585.40      703.08     46.50 o 
   3   7  35      742.80      832.93     49.81 o 
   4   7  35      430.88      493.94     47.20 o 
   5   7  35      783.66      854.88     56.23 o 
  -4   8  35      127.99      140.81     52.48 o 
  -3   8  35     1361.22     1344.02     83.82 o 
  -2   8  35      213.91      307.81     53.28 o 
  -1   8  35      245.02      217.01     45.21 o 
   0   8  35      554.07      538.43     49.87 o 
   1   8  35      252.59      231.71     42.60 o 
   2   8  35      199.00      331.61     43.50 o 
   3   8  35     1377.46     1396.25     67.22 o 
   4   8  35      121.05       49.57     40.03 o 
   0   9  35     1485.38     1435.36     79.60 o 
   0   0  36     3025.19     3159.65     93.73 o 
   0   1  36     1115.29     1156.44     32.96 o 
   1   1  36     1406.92     1621.50     42.24 o 
  -1   2  36     2035.44     2275.29     49.70 o 
   0   2  36      840.81     1065.75     37.18 o 
   1   2  36     2132.06     2297.37     49.90 o 
   2   2  36       17.39       55.96     21.91 o 
  -2   3  36      812.93      752.23     37.06 o 
  -1   3  36      947.18      902.90     37.55 o 
   0   3  36    10334.99     9675.54    103.45 o 
   1   3  36      946.22      860.59     38.13 o 
   2   3  36      819.22      880.59     37.99 o 
   3   3  36     4783.97     4537.80     86.97 o 
  -3   4  36      167.06      148.97     31.50 o 
  -2   4  36     1778.05     1716.60     52.65 o 
  -1   4  36     1465.94     1480.81     49.55 o 
   0   4  36     1049.91     1109.46     45.96 o 
   1   4  36     1499.94     1471.99     50.94 o 
   2   4  36     1792.75     1700.95     52.42 o 
   3   4  36      151.35       80.08     32.82 o 
   4   4  36     3374.26     3163.13     72.84 o 
  -4   5  36      593.82      657.51     49.31 o 
  -3   5  36      174.12      142.14     35.78 o 
  -2   5  36     1447.83     1491.60     57.62 o 
  -1   5  36     1696.13     1755.83     61.40 o 
   0   5  36      314.77      408.11     39.04 o 
   1   5  36     1750.69     1938.00     56.42 o 
   2   5  36     1518.50     1525.96     51.97 o 
   3   5  36      178.37      134.30     30.98 o 
   4   5  36      560.61      628.82     43.33 o 
   5   5  36      403.77      419.36     40.87 o 
  -5   6  36     1219.51     1251.86     64.81 o 
  -4   6  36     1500.72     1483.98     76.10 o 
  -3   6  36     1729.80     1694.19     73.10 o 
  -2   6  36     2644.96     2661.24     84.91 o 
  -1   6  36     1224.89     1218.99     59.33 o 
   0   6  36     1041.93     1007.60     55.55 o 
   1   6  36     1236.62     1209.14     70.41 o 
   2   6  36     2620.77     2661.18     70.64 o 
   3   6  36     1734.48     1795.79     64.65 o 
   4   6  36     1500.09     1396.70     61.15 o 
   5   6  36     1178.45     1302.54     60.41 o 
   6   6  36      302.88      240.67     47.31 o 
  -5   7  36     1726.25     1801.29     96.97 o 
  -4   7  36      420.37      348.02     48.93 o 
  -3   7  36     1609.28     1610.82     74.85 o 
  -2   7  36      863.89      832.28     59.02 o 
  -1   7  36     1253.63     1353.75     63.75 o 
   0   7  36       23.60       -1.36     31.46 o 
   1   7  36     1244.11     1181.88     57.12 o 
   2   7  36      858.53      910.66     50.67 o 
   3   7  36     1614.51     1676.75     62.91 o 
   4   7  36      422.67      395.29     44.80 o 
   5   7  36     1715.83     1732.08     72.98 o 
  -3   8  36       88.44       89.06     48.08 o 
  -2   8  36      341.81      302.22     56.58 o 
  -1   8  36       99.70      159.44     48.47 o 
   0   8  36      818.05      861.43     62.24 o 
   1   8  36       93.35       81.46     39.47 o 
   2   8  36      368.19      294.18     45.48 o 
   3   8  36       81.06       82.14     40.52 o 
   0   1  37     3756.91     3659.87     57.17 o 
   1   1  37     1459.88     1511.72     40.39 o 
  -1   2  37     4679.91     4647.83     72.76 o 
   0   2  37     1480.38     1571.04     43.74 o 
   1   2  37     4525.59     4347.69     71.62 o 
   2   2  37     4057.08     3923.68     68.34 o 
  -2   3  37      486.04      459.81     33.17 o 
  -1   3  37     2038.71     2025.94     60.56 o 
   0   3  37        5.58      167.54     26.02 o 
   1   3  37     1919.09     1928.68     56.03 o 
   2   3  37      456.03      423.95     37.84 o 
   3   3  37     4832.24     5164.78     93.60 o 
  -3   4  37      792.54      795.61     46.87 o 
  -2   4  37     1688.68     1690.42     61.31 o 
  -1   4  37     2107.75     2001.29     59.80 o 
   0   4  37      941.36     1093.28     48.51 o 
   1   4  37     2139.92     2026.54     59.52 o 
   2   4  37     1707.69     1626.61     52.03 o 
   3   4  37      796.93      872.83     45.32 o 
   4   4  37       53.28      123.72     32.85 o 
  -4   5  37       27.34       62.07     33.95 o 
  -3   5  37      148.54      107.55     35.68 o 
  -2   5  37      906.49      793.83     51.60 o 
  -1   5  37      187.08      180.88     33.06 o 
   0   5  37     2296.69     2469.23     70.75 o 
   1   5  37      181.58      237.98     32.95 o 
   2   5  37      921.67      913.01     44.35 o 
   3   5  37      153.38      182.11     33.25 o 
   4   5  37       23.13       33.78     29.38 o 
   5   5  37      950.90      961.35     51.90 o 
  -5   6  37      345.92      387.19     51.02 o 
  -4   6  37      381.64      357.47     48.08 o 
  -3   6  37      745.82      770.89     57.66 o 
  -2   6  37      702.55      727.99     55.45 o 
  -1   6  37      400.67      444.95     44.32 o 
   0   6  37       11.77      -11.31     30.64 o 
   1   6  37      405.63      504.96     43.21 o 
   2   6  37      736.10      897.97     48.74 o 
   3   6  37      768.39      856.01     51.74 o 
   4   6  37      355.39      509.28     46.06 o 
   5   6  37      339.09      359.23     43.74 o 
   6   6  37      198.00      170.13     48.38 o 
  -4   7  37      500.32      492.89     58.31 o 
  -3   7  37     1922.80     1766.26     77.71 o 
  -2   7  37     1038.28      974.72     63.27 o 
  -1   7  37      349.81      344.16     45.79 o 
   0   7  37        7.38      -14.95     32.38 o 
   1   7  37      354.24      354.70     43.85 o 
   2   7  37     1029.02     1024.08     53.41 o 
   3   7  37     1963.22     2086.15     72.88 o 
   4   7  37      486.82      490.25     49.75 o 
  -2   8  37      504.60      703.64     77.91 o 
  -1   8  37      574.43      471.52     69.81 o 
   0   8  37     1720.04     1727.55     90.03 o 
   1   8  37      556.48      639.53     60.83 o 
   2   8  37      503.57      589.43     59.95 o 
   0   1  38      476.78      613.58     31.77 o 
   1   1  38     1656.25     1837.76     48.79 o 
  -1   2  38       95.71      234.42     31.09 o 
   0   2  38     2470.13     2406.75     56.66 o 
   1   2  38      108.58      237.40     28.11 o 
   2   2  38      199.61      282.16     32.31 o 
  -2   3  38     1039.89     1058.63     42.77 o 
  -1   3  38     1420.89     1470.55     51.67 o 
   0   3  38       74.70       62.85     25.98 o 
   1   3  38     1448.29     1430.14     50.88 o 
   2   3  38      983.81      991.08     52.46 o 
   3   3  38       12.27       99.01     29.87 o 
  -3   4  38     3162.54     3279.91     79.15 o 
  -2   4  38      945.65      901.85     45.02 o 
  -1   4  38      296.37      290.52     36.63 o 
   0   4  38     1599.01     1792.74     60.98 o 
   1   4  38      328.08      414.40     36.31 o 
   2   4  38      949.08      896.19     45.45 o 
   3   4  38     3244.78     3317.56     85.25 o 
   4   4  38     3107.30     2763.95     76.17 o 
  -4   5  38      308.88      266.59     41.52 o 
  -3   5  38     1019.49      962.51     55.81 o 
  -2   5  38      534.51      516.80     46.51 o 
  -1   5  38     2569.81     2387.47     74.87 o 
   0   5  38      367.24      382.39     40.14 o 
   1   5  38     2604.89     2598.42     73.70 o 
   2   5  38      514.03      501.32     38.51 o 
   3   5  38     1027.55     1082.57     51.22 o 
   4   5  38      319.08      346.55     39.65 o 
   5   5  38     4372.87     4125.79     99.56 o 
  -5   6  38      521.34      475.14     68.79 o 
  -4   6  38     1648.19     1738.67     77.39 o 
  -3   6  38      322.45      377.74     47.70 o 
  -2   6  38     2273.70     2505.53     85.48 o 
  -1   6  38      762.79      705.97     51.54 o 
   0   6  38      215.46      240.47     39.81 o 
   1   6  38      760.69      773.15     53.27 o 
   2   6  38     2283.77     2348.43     69.09 o 
   3   6  38      318.98      418.98     43.90 o 
   4   6  38     1683.08     1815.86     68.76 o 
   5   6  38      504.71      399.56     45.12 o 
  -4   7  38     1256.87     1238.81     75.94 o 
  -3   7  38      395.87      359.58     53.75 o 
  -2   7  38      694.76      676.77     58.05 o 
  -1   7  38      172.77      250.45     45.15 o 
   0   7  38      125.55       43.68     34.41 o 
   1   7  38      142.07      173.88     40.71 o 
   2   7  38      708.36      697.38     51.46 o 
   3   7  38      381.93      311.91     45.26 o 
   4   7  38     1242.53     1309.62     66.37 o 
  -1   8  38     1104.60     1230.85     91.58 o 
   0   8  38       15.28       78.01     50.10 o 
   1   8  38     1177.44     1280.38     83.06 o 
   0   1  39      199.77      307.67     28.86 o 
   1   1  39     8432.87     8152.20    106.13 o 
  -1   2  39     1085.19     1087.65     47.62 o 
   0   2  39     7215.66     6712.78    100.52 o 
   1   2  39     1085.83     1202.84     45.65 o 
   2   2  39     1913.28     1984.79     61.76 o 
  -2   3  39     1187.51     1144.00     51.44 o 
  -1   3  39       60.90       11.23     26.49 o 
   0   3  39     1648.98     1592.18     52.71 o 
   1   3  39       47.47       23.96     24.84 o 
   2   3  39     1170.16     1218.41     56.61 o 
   3   3  39      460.56      656.09     46.13 o 
  -3   4  39      981.64      916.56     51.04 o 
  -2   4  39      994.75     1110.33     52.73 o 
  -1   4  39      433.67      487.20     41.52 o 
   0   4  39     1477.25     1554.42     60.64 o 
   1   4  39      442.66      537.97     46.08 o 
   2   4  39      984.10     1025.93     54.75 o 
   3   4  39      998.71      943.57     51.28 o 
   4   4  39      197.20      247.76     40.65 o 
  -4   5  39      555.20      530.65     49.39 o 
  -3   5  39       39.83       34.69     33.31 o 
  -2   5  39      613.90      631.68     63.08 o 
  -1   5  39     2216.91     2243.07     70.34 o 
   0   5  39      443.71      394.19     39.87 o 
   1   5  39     2214.10     2094.57     68.42 o 
   2   5  39      608.99      728.15     48.11 o 
   3   5  39       31.79      -33.93     27.72 o 
   4   5  39      546.68      593.42     48.08 o 
   5   5  39        3.03       54.96     35.91 o 
  -5   6  39      628.82      713.13    108.01 o 
  -4   6  39      194.69      178.26     43.64 o 
  -3   6  39      600.13      673.50     58.04 o 
  -2   6  39     1078.92     1096.46     67.80 o 
  -1   6  39       42.83       96.53     35.15 o 
   0   6  39        0.32       55.29     38.47 o 
   1   6  39       39.08      142.57     37.88 o 
   2   6  39     1115.07     1157.71     61.25 o 
   3   6  39      583.82      692.31     50.37 o 
   4   6  39      177.02      173.12     37.88 o 
   5   6  39      620.54      763.39     64.92 o 
  -3   7  39       76.03       65.70     43.54 o 
  -2   7  39      365.09      532.44     58.93 o 
  -1   7  39     1053.67      929.77     67.90 o 
   0   7  39      228.87      235.01     42.43 o 
   1   7  39     1017.25     1041.01     64.85 o 
   2   7  39      367.16      559.76     51.84 o 
   3   7  39       66.88        4.72     36.05 o 
   0   0  40      439.71      394.46     66.78 o 
   0   1  40      342.59      324.46     33.89 o 
   1   1  40      785.12     1008.51     43.58 o 
  -1   2  40      235.72      300.29     39.00 o 
   0   2  40      840.64     1104.88     50.30 o 
   1   2  40      255.54      269.02     33.82 o 
   2   2  40      901.57      991.11     49.14 o 
  -2   3  40      137.99      145.55     31.19 o 
  -1   3  40       56.34       59.82     28.46 o 
   0   3  40      485.11      501.90     40.68 o 
   1   3  40       65.85       51.12     28.34 o 
   2   3  40      141.76      153.69     33.86 o 
   3   3  40     9108.28     8238.41    132.25 o 
  -3   4  40       61.65       91.32     32.85 o 
  -2   4  40     1470.22     1465.81     63.18 o 
  -1   4  40      743.49      766.38     47.36 o 
   0   4  40      907.50      861.35     52.67 o 
   1   4  40      767.67      761.32     50.58 o 
   2   4  40     1547.88     1593.60     65.00 o 
   3   4  40       49.67      134.71     36.63 o 
   4   4  40     3217.64     3191.01     82.85 o 
  -4   5  40     2099.63     2056.37     86.25 o 
  -3   5  40       53.01       48.73     34.09 o 
  -2   5  40      755.54      879.73     55.28 o 
  -1   5  40      928.76      949.64     52.08 o 
   0   5  40        0.86      -14.12     29.01 o 
   1   5  40      948.93      975.05     53.29 o 
   2   5  40      765.35      882.22     55.49 o 
   3   5  40       47.42       62.31     33.25 o 
   4   5  40     2095.99     2204.74     74.20 o 
   5   5  40        2.16       22.89     36.84 o 
  -4   6  40      732.18      667.36     61.96 o 
  -3   6  40      618.21      639.86     57.65 o 
  -2   6  40     1416.54     1539.42     73.77 o 
  -1   6  40     1648.80     1566.58     68.17 o 
   0   6  40       12.06      -25.95     31.72 o 
   1   6  40     1660.50     1677.08     71.20 o 
   2   6  40     1417.02     1427.99     72.57 o 
   3   6  40      643.84      725.73     54.95 o 
   4   6  40      752.93      636.01     57.01 o 
  -2   7  40     1800.02     1728.50    151.76 o 
  -1   7  40      103.40      170.16     50.33 o 
   0   7  40        0.16       -1.56     39.95 o 
   1   7  40      116.57      116.08     45.45 o 
   2   7  40     1820.15     1922.38     87.10 o 
   0   1  41     1350.68     1567.29     64.77 o 
   1   1  41     2888.08     2704.60     70.70 o 
  -1   2  41     3034.84     2927.10     73.92 o 
   0   2  41     2429.06     2523.33     69.39 o 
   1   2  41     3042.30     3048.90     74.19 o 
   2   2  41       61.58       91.08     30.16 o 
  -2   3  41      240.50      239.00     35.33 o 
  -1   3  41      516.85      574.03     42.94 o 
   0   3  41      313.66      325.26     37.06 o 
   1   3  41      504.83      622.99     50.64 o 
   2   3  41      233.87      232.89     37.60 o 
   3   3  41      832.75     1005.05     56.03 o 
  -3   4  41     1669.37     1519.80     73.76 o 
  -2   4  41      526.70      553.24     50.65 o 
  -1   4  41      569.77      588.72     47.57 o 
   0   4  41       10.16      -11.84     29.78 o 
   1   4  41      598.12      564.14     47.47 o 
   2   4  41      522.59      483.39     46.24 o 
   3   4  41     1669.76     1527.17     66.80 o 
   4   4  41       96.31      171.13     37.35 o 
  -4   5  41       10.17       48.50     37.74 o 
  -3   5  41      233.56      178.36     40.51 o 
  -2   5  41      636.41      560.53     49.37 o 
  -1   5  41      542.11      563.03     46.46 o 
   0   5  41      293.05      353.62     41.52 o 
   1   5  41      562.03      567.23     49.23 o 
   2   5  41      659.45      609.62     50.76 o 
   3   5  41      228.31      246.20     42.74 o 
   4   5  41       12.60       38.20     33.69 o 
   5   5  41       25.42       70.38     46.62 o 
  -3   6  41      200.52      164.03     47.02 o 
  -2   6  41      977.90     1030.35     69.00 o 
  -1   6  41      103.59      125.93     40.87 o 
   0   6  41        8.00       19.83     34.29 o 
   1   6  41      121.45      181.99     41.75 o 
   2   6  41     1000.24     1003.17     68.55 o 
   3   6  41      191.73      183.46     47.93 o 
  -1   7  41      564.77      598.58     67.28 o 
   0   7  41      335.28      258.89     51.71 o 
   1   7  41      544.19      478.53     59.34 o 
   0   1  42     1610.11     1547.28     73.92 o 
   1   1  42      253.72      402.74     38.80 o 
  -1   2  42       13.03      138.60     31.27 o 
   0   2  42      537.23      629.46     44.14 o 
   1   2  42       11.42       95.10     32.23 o 
   2   2  42      217.87      137.06     32.42 o 
  -2   3  42     2485.67     2475.25     77.72 o 
  -1   3  42       94.29      108.54     30.97 o 
   0   3  42       65.39       68.19     32.08 o 
   1   3  42       84.74       65.44     34.40 o 
   2   3  42     2532.25     2559.40     78.37 o 
   3   3  42      133.47      185.40     38.72 o 
  -3   4  42     3119.85     3122.24     95.83 o 
  -2   4  42      969.48      903.03     60.32 o 
  -1   4  42      278.54      236.76     39.12 o 
   0   4  42       41.34       64.77     32.34 o 
   1   4  42      268.89      245.78     42.67 o 
   2   4  42      972.15      925.25     56.80 o 
   3   4  42     3111.51     3276.36     89.82 o 
   4   4  42     2473.32     2304.95     80.28 o 
  -4   5  42      124.92      134.44     45.12 o 
  -3   5  42       78.03      108.64     37.83 o 
  -2   5  42       77.99      116.52     38.34 o 
  -1   5  42     2055.61     1914.42     73.71 o 
   0   5  42     1569.40     1490.95     67.00 o 
   1   5  42     2024.19     2040.93     75.41 o 
   2   5  42       76.43       92.44     39.15 o 
   3   5  42       76.35       27.97     36.65 o 
   4   5  42      125.28       87.13     46.46 o 
  -3   6  42      192.66      193.68     52.51 o 
  -2   6  42     1689.36     1795.09    106.51 o 
  -1   6  42      682.56      645.29     60.51 o 
   0   6  42        0.34        1.56     44.69 o 
   1   6  42      660.02      579.96     64.63 o 
   2   6  42     1653.14     1711.31     99.63 o 
   3   6  42      197.00      237.64     54.97 o 
   0   1  43     1588.43     1741.64     66.49 o 
   1   1  43     3420.13     3101.63     81.81 o 
  -1   2  43     1977.35     2055.37     74.50 o 
   0   2  43     2364.99     2387.19     75.32 o 
   1   2  43     1930.08     1897.86     68.81 o 
   2   2  43        0.39        1.58     28.11 o 
  -2   3  43       68.25      106.12     35.68 o 
  -1   3  43      333.77      330.37     38.22 o 
   0   3  43      838.06      862.85     58.00 o 
   1   3  43      329.56      356.97     46.06 o 
   2   3  43       58.96      106.54     35.26 o 
   3   3  43     1096.41     1022.09     58.78 o 
  -3   4  43      746.03      647.77     56.71 o 
  -2   4  43      731.71      800.84     63.30 o 
  -1   4  43      181.80      179.39     38.31 o 
   0   4  43        8.90       -0.89     31.27 o 
   1   4  43      198.00      211.30     42.52 o 
   2   4  43      724.65      804.11     59.33 o 
   3   4  43      686.72      639.18     53.28 o 
   4   4  43      184.61      279.47     54.41 o 
  -3   5  43      139.49      199.46     52.80 o 
  -2   5  43      897.66      910.25     67.74 o 
  -1   5  43      104.54      128.49     38.54 o 
   0   5  43      465.74      599.22     51.67 o 
   1   5  43      116.03      150.89     42.42 o 
   2   5  43      900.43      875.17     66.21 o 
   3   5  43      130.30      141.52     57.58 o 
  -1   6  43       77.12      140.09     50.71 o 
   0   6  43      110.94      127.56     48.13 o 
   1   6  43       95.84      119.43     47.66 o 
   0   0  44     1382.31     1264.48    128.85 o 
   0   1  44       79.75      127.31     36.84 o 
   1   1  44      480.94      574.60     47.09 o 
  -1   2  44      575.51      591.73     44.85 o 
   0   2  44      629.14      736.94     55.18 o 
   1   2  44      586.50      595.17     60.67 o 
   2   2  44     1357.33     1505.32     65.26 o 
  -2   3  44        7.83       18.09     33.08 o 
  -1   3  44      241.70      295.03     42.10 o 
   0   3  44     1151.52     1229.48     65.48 o 
   1   3  44      232.88      219.26     41.49 o 
   2   3  44       12.96      -28.86     33.45 o 
   3   3  44     6488.65     6211.70    121.14 o 
  -3   4  44       18.32       81.65     47.95 o 
  -2   4  44     1190.97     1117.73     66.62 o 
  -1   4  44      424.93      439.03     47.01 o 
   0   4  44     1194.43     1244.14     63.60 o 
   1   4  44      443.54      501.75     52.97 o 
   2   4  44     1162.87     1134.60     67.31 o 
   3   4  44       18.04       32.38     38.20 o 
   4   4  44     1330.41     1222.18     81.71 o 
  -3   5  44      256.79      200.92     52.84 o 
  -2   5  44      765.69      916.78     72.83 o 
  -1   5  44      626.20      627.66     64.44 o 
   0   5  44       44.72       52.55     40.73 o 
   1   5  44      602.55      667.37     66.71 o 
   2   5  44      787.30      841.55     89.10 o 
   3   5  44      266.06      242.24     68.07 o 
   0   1  45      152.41      259.46     42.45 o 
   1   1  45     1263.71     1277.19     60.80 o 
  -1   2  45      348.84      403.34     41.33 o 
   0   2  45     3406.18     3245.61     86.36 o 
   1   2  45      338.57      381.38     43.46 o 
   2   2  45      762.99      838.44     54.74 o 
  -2   3  45      292.92      400.17     46.97 o 
  -1   3  45      112.06      191.50     38.70 o 
   0   3  45      785.51      766.83     57.68 o 
   1   3  45      112.26      201.55     42.02 o 
   2   3  45      279.34      320.94     48.48 o 
   3   3  45       18.16      235.73     63.72 o 
  -3   4  45      599.99      550.67     63.90 o 
  -2   4  45      200.93      251.39     53.39 o 
  -1   4  45      137.17      137.13     40.49 o 
   0   4  45      976.80      912.27     66.33 o 
   1   4  45      137.22       94.32     42.63 o 
   2   4  45      208.38      213.93     51.75 o 
   3   4  45      559.36      582.34     59.33 o 
  -1   5  45     1520.23     1615.70     96.57 o 
   0   5  45      130.67      158.11     49.54 o 
   1   5  45     1567.15     1558.57    147.87 o 
   0   1  46      262.61      246.41     43.53 o 
   1   1  46      395.58      420.77     55.98 o 
  -1   2  46       20.02       60.25     32.02 o 
   0   2  46     1621.62     1551.90     66.80 o 
   1   2  46       15.23       69.52     36.72 o 
   2   2  46      417.39      385.61     49.35 o 
  -2   3  46     1161.76     1266.89     79.67 o 
  -1   3  46      911.16     1079.60     64.35 o 
   0   3  46      270.77      290.06     52.84 o 
   1   3  46      914.46      798.67     64.61 o 
   2   3  46     1161.10     1195.69     78.42 o 
   3   3  46       24.99       33.01     41.69 o 
  -2   4  46      293.67      298.67     61.47 o 
  -1   4  46      669.13      657.46     70.85 o 
   0   4  46      344.13      324.97     60.78 o 
   1   4  46      661.13      713.88     74.54 o 
   2   4  46      286.93      307.96     62.39 o 
   0   1  47      729.16      833.77     59.80 o 
   1   1  47       28.78       32.31     35.79 o 
  -1   2  47     1243.01     1241.72     76.77 o 
   0   2  47      291.99      326.52     45.02 o 
   1   2  47     1271.17     1270.82     79.15 o 
   2   2  47      443.57      309.51     55.42 o 
  -2   3  47      278.13      330.28     61.38 o 
  -1   3  47      935.85      975.52     71.56 o 
   0   3  47        0.42       63.48     49.24 o 
   1   3  47      913.77      991.51     84.16 o 
   2   3  47      267.16      278.95     59.68 o 
   0   0  48       47.48       25.22     92.98 o 
   0   1  48      540.33      541.20     70.76 o 
   1   1  48      133.54      151.49     56.74 o 
  -1   2  48      495.20      464.36     72.17 o 
   0   2  48      121.66      101.93     56.63 o 
   1   2  48      489.64      666.51     78.86 o 
   2   2  48      334.05      382.36     68.98 o 
   0   3  48     1849.80     1742.40     97.99 o 
   0   1  49        4.97       65.23     53.53 o 
   1   1  49      936.20      882.66    109.72 o 
                                                 
